# Supplementary material for: Visual Detection of Speckles in the Fish Xenotoca variata by the Predatory Snake Thamnophis melanogaster in Water of Different Turbidity
Source: PLoS One. 2015 Jun 10;10(6):e0129429. doi: 10.1371/journal.pone.0129429 (PMC4465328; doi:10.1371/journal.pone.0129429)
Supplement: S1 Table — (XLSX) [file pone.0129429.s002.xlsx]

## Sheet: Hoja1
Additional information					Dependent categorical variable	Independent Continous Variables
Code Snake	Snout vent lenght (cm)	Sex	Turbidity %	Category of speckles number	Treatments	Visual fixation (cm)	Orientation	Mean Latency (min)	Total length	Attack	Slow crawling
1-1587	36	2	0	Few	Turbidity 0 Few	4.5	2	15.5	0	1	1
2-1588	36	1	0	Few	Turbidity 0 Few	3	3	1.5	0	0	2
3-1589	65	1	0	Few	Turbidity 0 Few	6.5	4	15.5	2	1	4
4-1590	66	1	0	Few	Turbidity 0 Few	6	3	1.5	1	1	2
5-1591	50	2	0	Few	Turbidity 0 Few	7.5	7	3.5	4	1	6
6-1592	40	2	0	Few	Turbidity 0 Few	7	8	2.5	5	1	8
7-1593	46.5	2	0	Few	Turbidity 0 Few	6.4	8	4.5	3	0	4
8-1594	34.5	1	0	Few	Turbidity 0 Few	7	5	2	2	0	5
9-1243	34	1	0	Few	Turbidity 0 Few	6	5	9	2	0	4
10-1595	39	1	0	Few	Turbidity 0 Few	4	8	2	2	1	9
11-1596	34.5	2	0	Few	Turbidity 0 Few	4	8	6.5	2	1	3
12-1597	40	1	0	Few	Turbidity 0 Few	6	7	2.5	4	1	7
13-1508	37	1	0	Few	Turbidity 0 Few	4	4	16	2	0	5
15-1505	34	2	0	Few	Turbidity 0 Few	4	4	4	2	0	5
17-1499	38.5	2	0	Few	Turbidity 0 Few	3.5	4	2	1	0	1
19-1497	37	1	0	Few	Turbidity 0 Few	6	6	3	2	2	6
20-1337	35	1	0	Few	Turbidity 0 Few	4	4	6.5	3	0	4
21-1617	35	1	0	Few	Turbidity 0 Few	6	5	1.5	3	1	4
22-1616	57	2	0	Few	Turbidity 0 Few	6	7	6	5	2	7
23-1620	23	1	0	Few	Turbidity 0 Few	4	9	2.5	6	0	7
24-1618	33.5	2	0	Few	Turbidity 0 Few	4	3	6.5	2	0	7
25-1621	33	2	0	Few	Turbidity 0 Few	7.5	4	1.5	2	2	5
26-1606	34.5	2	0	Few	Turbidity 0 Few	4	4	8.5	3	0	7
1-1587	36	2	20	Few	Turbidity 20 Few	3	1	3.5	0	0	3
3-1589	65	1	20	Few	Turbidity 20 Few	4	7	3.5	1	0	3
4-1590	66	1	20	Few	Turbidity 20 Few	7	5	2	2	1	2
5-1591	50	2	20	Few	Turbidity 20 Few	4.5	8	3.5	3	2	5
6-1592	40	2	20	Few	Turbidity 20 Few	5	9	6.5	1	0	4
7-1593	46.5	2	20	Few	Turbidity 20 Few	3	5	5	0	0	2
8-1594	34.5	1	20	Few	Turbidity 20 Few	4	9	3.5	3	1	9
9-1243	34	1	20	Few	Turbidity 20 Few	4.5	5	9.5	0	0	3
10-1595	39	1	20	Few	Turbidity 20 Few	6.5	10	2.5	4	1	3
11-1596	34.5	2	20	Few	Turbidity 20 Few	6	10	2	2	1	4
12-1597	40	1	20	Few	Turbidity 20 Few	4	6	4.5	2	0	7
13-1508	37	1	20	Few	Turbidity 20 Few	4	4	17	2	0	4
14-1498	34	1	20	Few	Turbidity 20 Few	7	6	3.5	1	0	6
15-1505	34	2	20	Few	Turbidity 20 Few	6	8	3.5	5	1	5
17-1499	38.5	2	20	Few	Turbidity 20 Few	3	3	4	2	0	5
19-1497	37	1	20	Few	Turbidity 20 Few	4.5	2	2.5	1	0	4
20-1337	35	1	20	Few	Turbidity 20 Few	5	5	4.5	4	2	7
21-1617	35	1	20	Few	Turbidity 20 Few	3	5	3.5	1	0	3
22-1616	57	2	20	Few	Turbidity 20 Few	5	7	2.5	3	0	3
23-1620	23	1	20	Few	Turbidity 20 Few	4	7	3.5	4	0	6
24-1618	33.5	2	20	Few	Turbidity 20 Few	3	5	2.5	2	0	7
26-1606	34.5	2	20	Few	Turbidity 20 Few	3	2	21.5	1	0	1
1-1587	36	2	40	Few	Turbidity 40 Few	3	1	9.5	0	0	8
3-1589	65	1	40	Few	Turbidity 40 Few	5.5	5	9.5	1	1	6
5-1591	50	2	40	Few	Turbidity 40 Few	4	5	2.5	2	1	3
6-1592	40	2	40	Few	Turbidity 40 Few	4	4	13.5	0	0	3
7-1593	46.5	2	40	Few	Turbidity 40 Few	3	5	9.5	0	0	0
8-1594	34.5	1	40	Few	Turbidity 40 Few	3	1	3.5	1	0	7
9-1243	34	1	40	Few	Turbidity 40 Few	2.5	1	5.5	0	0	9
10-1595	39	1	40	Few	Turbidity 40 Few	3.5	3	12.5	2	0	5
11-1596	34.5	2	40	Few	Turbidity 40 Few	4	5	7.5	2	1	7
12-1597	40	1	40	Few	Turbidity 40 Few	6	4	4.5	1	1	8
13-1508	37	1	40	Few	Turbidity 40 Few	3	2	19	1	0	3
14-1498	34	1	40	Few	Turbidity 40 Few	6	6	4.5	2	0	7
15-1505	34	2	40	Few	Turbidity 40 Few	3	3	5.5	0	0	9
17-1499	38.5	2	40	Few	Turbidity 40 Few	4	3	5.5	3	0	3
19-1497	37	1	40	Few	Turbidity 40 Few	4	2	5.5	1	0	4
20-1337	35	1	40	Few	Turbidity 40 Few	3	2	5.5	2	0	4
21-1617	35	1	40	Few	Turbidity 40 Few	5.5	7	11.5	3	1	4
22-1616	57	2	40	Few	Turbidity 40 Few	4	2	4.5	1	1	6
23-1620	23	1	40	Few	Turbidity 40 Few	3	1	19.5	1	0	3
24-1618	33.5	2	40	Few	Turbidity 40 Few	3	1	3.5	0	0	4
25-1621	33	2	40	Few	Turbidity 40 Few	2	4	5	2	0	8
26-1606	34.5	2	40	Few	Turbidity 40 Few	2	2	16.5	0	0	0
1-1587	36	2	60	Few	Turbidity 60 Few	3.5	4	3	0	0	2
2-1588	36	1	60	Few	Turbidity 60 Few	2.5	1	25.5	0	0	1
3-1589	65	1	60	Few	Turbidity 60 Few	4	2	11.5	1	1	1
4-1590	66	1	60	Few	Turbidity 60 Few	3	0	2	2	1	4
5-1591	50	2	60	Few	Turbidity 60 Few	3.5	4	3.5	3	2	6
6-1592	40	2	60	Few	Turbidity 60 Few	2	1	4.5	0	0	4
7-1593	46.5	2	60	Few	Turbidity 60 Few	3.5	1	6.5	0	0	7
10-1595	39	1	60	Few	Turbidity 60 Few	4	5	10.5	1	1	5
11-1596	34.5	2	60	Few	Turbidity 60 Few	2	2	22.5	0	0	0
12-1597	40	1	60	Few	Turbidity 60 Few	3.5	1	10.5	1	0	4
13-1508	37	1	60	Few	Turbidity 60 Few	4	3	18	2	1	4
14-1498	34	1	60	Few	Turbidity 60 Few	3	2	10.5	0	0	4
17-1499	38.5	2	60	Few	Turbidity 60 Few	2	2	12	3	0	3
19-1497	37	1	60	Few	Turbidity 60 Few	2	3	9	2	0	3
20-1337	35	1	60	Few	Turbidity 60 Few	2	1	5.5	0	0	2
23-1620	23	1	60	Few	Turbidity 60 Few	3	1	5	1	0	2
25-1621	33	2	60	Few	Turbidity 60 Few	4	3	10	1	0	3
26-1606	34.5	2	60	Few	Turbidity 60 Few	3.5	1	10.5	0	0	1
30-1598	39.5	2	60	Few	Turbidity 60 Few	4	2	12	2	0	3
1-1587	36	2	80	Few	Turbidity 80 Few	2.5	3	6.5	0	0	7
4-1590	66	1	80	Few	Turbidity 80 Few	3	1	5	0	0	4
6-1592	40	2	80	Few	Turbidity 80 Few	2	1	5.5	0	0	9
7-1593	46.5	2	80	Few	Turbidity 80 Few	4	1	11.5	0	0	6
8-1594	34.5	1	80	Few	Turbidity 80 Few	2	3	7.5	1	0	6
10-1595	39	1	80	Few	Turbidity 80 Few	2	2	17	0	0	4
11-1596	34.5	2	80	Few	Turbidity 80 Few	4	2	19	0	0	4
13-1508	37	1	80	Few	Turbidity 80 Few	2	2	8.5	0	0	6
14-1498	34	1	80	Few	Turbidity 80 Few	2	1	8.5	0	0	5
17-1499	38.5	2	80	Few	Turbidity 80 Few	3	3	11	3	2	4
18-1343	35	2	80	Few	Turbidity 80 Few	2	1	25	0	1	2
19-1497	37	1	80	Few	Turbidity 80 Few	2	2	11.5	2	1	2
20-1337	35	1	80	Few	Turbidity 80 Few	4	5	14.5	2	1	3
23-1620	23	1	80	Few	Turbidity 80 Few	2	1	22.5	0	0	1
25-1621	33	2	80	Few	Turbidity 80 Few	2	1	14	1	0	2
26-1606	34.5	2	80	Few	Turbidity 80 Few	2	4	14.5	1	0	3
30-1598	39.5	2	80	Few	Turbidity 80 Few	2	3	15	2	1	6
2-1588	36	1	100	Few	Turbidity 100 Few	2.5	1	3	0	1	5
3-1589	65	1	100	Few	Turbidity 100 Few	2.5	1	4	0	0	7
6-1592	40	2	100	Few	Turbidity 100 Few	2.5	2	7.5	0	0	3
7-1593	46.5	2	100	Few	Turbidity 100 Few	2	2	17	0	0	5
19-1497	37	1	100	Few	Turbidity 100 Few	2	3	8	0	0	4
20-1337	35	1	100	Few	Turbidity 100 Few	2	2	3.5	1	1	3
23-1620	23	1	100	Few	Turbidity 100 Few	2	4	8	0	2	7
25-1621	33	2	100	Few	Turbidity 100 Few	2	2	7	2	0	5
28-1603	61.5	2	100	Few	Turbidity 100 Few	2	2	7.5	1	1	5
30-1598	39.5	2	100	Few	Turbidity 100 Few	2.5	3	8.5	1	1	4
1-1587	36	2	0	Median	Turbidity 0 Median	6	2	5.5	1	0	8
3-1589	65	1	0	Median	Turbidity 0 Median	5.5	5	4	1	2	3
5-1591	50	2	0	Median	Turbidity 0 Median	6	6	10	3	1	6
6-1592	40	2	0	Median	Turbidity 0 Median	4.5	11	9.5	7	0	7
7-1593	46.5	2	0	Median	Turbidity 0 Median	4	5	9.5	2	0	3
8-1594	34.5	1	0	Median	Turbidity 0 Median	6	5	4	4	0	5
10-1595	39	1	0	Median	Turbidity 0 Median	6	4	6.5	2	0	3
11-1596	34.5	2	0	Median	Turbidity 0 Median	6.5	1	17.5	1	0	1
12-1597	40	1	0	Median	Turbidity 0 Median	4.5	5	4	2	0	5
13-1508	37	1	0	Median	Turbidity 0 Median	3.5	5	4.5	2	0	3
14-1498	34	1	0	Median	Turbidity 0 Median	4	2	7.5	1	0	3
15-1505	34	2	0	Median	Turbidity 0 Median	4	9	2	4	0	5
17-1499	38.5	2	0	Median	Turbidity 0 Median	2.5	3	16.5	0	0	2
19-1497	37	1	0	Median	Turbidity 0 Median	8	5	5.5	3	1	3
20-1337	35	1	0	Median	Turbidity 0 Median	7.5	5	3.5	2	0	2
21-1617	35	1	0	Median	Turbidity 0 Median	4	5	9	2	0	5
23-1620	23	1	0	Median	Turbidity 0 Median	7	5	4	4	2	6
24-1618	33.5	2	0	Median	Turbidity 0 Median	4	3	10.5	2	0	5
25-1621	33	2	0	Median	Turbidity 0 Median	6	6	4.5	3	0	2
26-1606	34.5	2	0	Median	Turbidity 0 Median	3	5	10.5	1	0	2
27-1615	36	1	0	Median	Turbidity 0 Median	4	7	8	3	2	8
1-1587	36	2	20	Median	Turbidity 20 Median	3.5	2	3.5	1	0	3
3-1589	65	1	20	Median	Turbidity 20 Median	3.5	2	9.5	0	0	2
4-1590	66	1	20	Median	Turbidity 20 Median	3	2	1.5	1	0	2
5-1591	50	2	20	Median	Turbidity 20 Median	3	1	16.5	0	0	1
6-1592	40	2	20	Median	Turbidity 20 Median	4	9	3	2	0	4
7-1593	46.5	2	20	Median	Turbidity 20 Median	3	3	5	0	0	3
8-1594	34.5	1	20	Median	Turbidity 20 Median	4	4	4.5	1	2	4
9-1243	34	1	20	Median	Turbidity 20 Median	6	4	4.5	2	1	3
10-1595	39	1	20	Median	Turbidity 20 Median	4	2	16	1	0	2
11-1596	34.5	2	20	Median	Turbidity 20 Median	3.5	5	8.5	1	1	3
12-1597	40	1	20	Median	Turbidity 20 Median	6	1	7.5	1	0	3
13-1508	37	1	20	Median	Turbidity 20 Median	4	4	7	0	1	4
14-1498	34	1	20	Median	Turbidity 20 Median	4	4	5	3	0	7
15-1505	34	2	20	Median	Turbidity 20 Median	4	6	8.5	3	0	2
17-1499	38.5	2	20	Median	Turbidity 20 Median	3.5	5	6	3	0	3
19-1497	37	1	20	Median	Turbidity 20 Median	4.5	1	3	1	0	3
20-1337	35	1	20	Median	Turbidity 20 Median	4	1	7.5	1	0	3
21-1617	35	1	20	Median	Turbidity 20 Median	3	3	21.5	0	0	0
22-1616	57	2	20	Median	Turbidity 20 Median	4	3	3.5	1	1	4
23-1620	23	1	20	Median	Turbidity 20 Median	5	2	21	2	0	3
24-1618	33.5	2	20	Median	Turbidity 20 Median	4	1	2	1	0	3
25-1621	33	2	20	Median	Turbidity 20 Median	5	4	6.5	3	0	7
26-1606	34.5	2	20	Median	Turbidity 20 Median	5.5	3	20.5	2	0	1
1-1587	36	2	40	Median	Turbidity 40 Median	3	1	3.5	0	0	3
3-1589	65	1	40	Median	Turbidity 40 Median	4	2	10	1	0	2
4-1590	66	1	40	Median	Turbidity 40 Median	3	1	1.5	1	0	3
5-1591	50	2	40	Median	Turbidity 40 Median	4	3	6	1	0	3
6-1592	40	2	40	Median	Turbidity 40 Median	3	4	4	0	0	2
7-1593	46.5	2	40	Median	Turbidity 40 Median	3	2	11	0	0	1
9-1243	34	1	40	Median	Turbidity 40 Median	2	1	3	0	0	4
10-1595	39	1	40	Median	Turbidity 40 Median	4	3	3	1	0	2
11-1596	34.5	2	40	Median	Turbidity 40 Median	3	4	3.5	0	1	3
12-1597	40	1	40	Median	Turbidity 40 Median	3	1	7	0	0	3
13-1508	37	1	40	Median	Turbidity 40 Median	6	3	20	3	0	3
14-1498	34	1	40	Median	Turbidity 40 Median	6	2	19	2	1	4
15-1505	34	2	40	Median	Turbidity 40 Median	3	6	3.5	3	0	6
17-1499	38.5	2	40	Median	Turbidity 40 Median	4	1	3	1	0	5
20-1337	35	1	40	Median	Turbidity 40 Median	2	3	3	2	0	5
21-1617	35	1	40	Median	Turbidity 40 Median	3	2	16.5	1	1	2
22-1616	57	2	40	Median	Turbidity 40 Median	6	6	5.5	4	1	6
23-1620	23	1	40	Median	Turbidity 40 Median	4	1	4.5	1	0	4
24-1618	33.5	2	40	Median	Turbidity 40 Median	3	3	5.5	1	0	4
25-1621	33	2	40	Median	Turbidity 40 Median	3	5	3	2	0	8
26-1606	34.5	2	40	Median	Turbidity 40 Median	3	5	7.5	1	0	2
1-1587	36	2	60	Median	Turbidity 60 Median	3.5	5	2.5	3	1	6
3-1589	65	1	60	Median	Turbidity 60 Median	3	1	4.5	1	0	1
4-1590	66	1	60	Median	Turbidity 60 Median	2.5	1	3.5	0	1	1
6-1592	40	2	60	Median	Turbidity 60 Median	3	4	3	1	0	4
8-1594	34.5	1	60	Median	Turbidity 60 Median	4	1	6	1	0	5
9-1243	34	1	60	Median	Turbidity 60 Median	2	1	9	0	0	3
10-1595	39	1	60	Median	Turbidity 60 Median	2	1	9.5	0	0	3
12-1597	40	1	60	Median	Turbidity 60 Median	4	2	5	1	0	5
13-1508	37	1	60	Median	Turbidity 60 Median	4	1	16.5	1	0	1
14-1498	34	1	60	Median	Turbidity 60 Median	3	2	6.5	1	0	3
15-1505	34	2	60	Median	Turbidity 60 Median	3	2	6	2	1	5
19-1497	37	1	60	Median	Turbidity 60 Median	3	1	11.5	1	0	6
20-1337	35	1	60	Median	Turbidity 60 Median	3	1	19.5	0	0	2
23-1620	23	1	60	Median	Turbidity 60 Median	4	4	9.5	3	1	3
25-1621	33	2	60	Median	Turbidity 60 Median	3.5	2	18.5	2	0	2
26-1606	34.5	2	60	Median	Turbidity 60 Median	2	3	7	0	0	2
30-1598	39.5	2	60	Median	Turbidity 60 Median	3	1	10.5	2	0	5
1-1587	36	2	80	Median	Turbidity 80 Median	2.5	1	8.5	0	0	3
4-1590	66	1	80	Median	Turbidity 80 Median	4	2	4	0	0	1
5-1591	50	2	80	Median	Turbidity 80 Median	2	2	7	1	1	3
8-1594	34.5	1	80	Median	Turbidity 80 Median	2	2	10	2	1	5
9-1243	34	1	80	Median	Turbidity 80 Median	4	3	21	1	1	2
13-1508	37	1	80	Median	Turbidity 80 Median	3	5	8	4	1	6
14-1498	34	1	80	Median	Turbidity 80 Median	2	1	21.5	1	0	1
15-1505	34	2	80	Median	Turbidity 80 Median	2	3	11	2	0	3
17-1499	38.5	2	80	Median	Turbidity 80 Median	2	2	13.5	0	0	2
20-1337	35	1	80	Median	Turbidity 80 Median	2	1	12	0	0	2
23-1620	23	1	80	Median	Turbidity 80 Median	2	1	15.5	1	0	3
26-1606	34.5	2	80	Median	Turbidity 80 Median	2	2	14	0	0	5
1-1587	36	2	100	Median	Turbidity 100 Median	2	2	5	0	0	2
5-1591	50	2	100	Median	Turbidity 100 Median	1.5	1	8	0	0	3
6-1592	40	2	100	Median	Turbidity 100 Median	2	1	20	0	0	2
7-1593	46.5	2	100	Median	Turbidity 100 Median	2	1	3.5	0	1	2
9-1243	34	1	100	Median	Turbidity 100 Median	2	1	21	0	0	1
11-1596	34.5	2	100	Median	Turbidity 100 Median	2	1	16	1	0	3
12-1597	40	1	100	Median	Turbidity 100 Median	2	3	10	1	2	5
15-1505	34	2	100	Median	Turbidity 100 Median	2	2	16.5	0	0	3
17-1499	38.5	2	100	Median	Turbidity 100 Median	2	1	21	1	0	2
23-1620	23	1	100	Median	Turbidity 100 Median	2	2	6	1	0	4
25-1621	33	2	100	Median	Turbidity 100 Median	1.5	1	4	0	0	8
26-1606	34.5	2	100	Median	Turbidity 100 Median	2	1	11.5	0	0	4
1-1587	36	2	0	Many	Turbidity 0 Many	4	5	7	1	1	2
3-1589	65	1	0	Many	Turbidity 0 Many	4	6	3.5	1	0	4
5-1591	50	2	0	Many	Turbidity 0 Many	4	4	4.5	5	2	5
6-1592	40	2	0	Many	Turbidity 0 Many	6	3	5.5	2	2	3
7-1593	46.5	2	0	Many	Turbidity 0 Many	6	6	11	2	0	9
8-1594	34.5	1	0	Many	Turbidity 0 Many	7.5	7	6	2	0	7
9-1243	34	1	0	Many	Turbidity 0 Many	6	3	4.5	1	0	5
10-1595	39	1	0	Many	Turbidity 0 Many	4	6	2.5	4	0	2
11-1596	34.5	2	0	Many	Turbidity 0 Many	3	2	6	0	0	2
12-1597	40	1	0	Many	Turbidity 0 Many	5.5	7	2.5	4	1	8
13-1508	37	1	0	Many	Turbidity 0 Many	4	3	6.5	1	0	3
14-1498	34	1	0	Many	Turbidity 0 Many	6	5	2	2	0	6
15-1505	34	2	0	Many	Turbidity 0 Many	4.5	8	3	2	1	3
17-1499	38.5	2	0	Many	Turbidity 0 Many	4	4	5.5	1	0	5
20-1337	35	1	0	Many	Turbidity 0 Many	6	6	2.5	6	0	6
21-1617	35	1	0	Many	Turbidity 0 Many	5.4	3	16.5	0	0	1
23-1620	23	1	0	Many	Turbidity 0 Many	6	5	2	2	0	5
24-1618	33.5	2	0	Many	Turbidity 0 Many	4	4	5.5	1	0	6
25-1621	33	2	0	Many	Turbidity 0 Many	4.5	10	5	5	0	8
26-1606	34.5	2	0	Many	Turbidity 0 Many	6	3	4.5	3	0	2
27-1615	36	1	0	Many	Turbidity 0 Many	5.5	6	3	2	1	7
1-1587	36	2	20	Many	Turbidity 20 Many	4	3	4.5	1	0	4
3-1589	65	1	20	Many	Turbidity 20 Many	6	4	9.5	3	1	5
5-1591	50	2	20	Many	Turbidity 20 Many	6.5	3	6.5	2	2	6
6-1592	40	2	20	Many	Turbidity 20 Many	4	3	5.5	2	0	3
7-1593	46.5	2	20	Many	Turbidity 20 Many	3.5	3	3.5	0	0	4
8-1594	34.5	1	20	Many	Turbidity 20 Many	4	2	7	2	0	3
9-1243	34	1	20	Many	Turbidity 20 Many	3	1	10	1	0	2
10-1595	39	1	20	Many	Turbidity 20 Many	4	3	12.5	2	0	4
11-1596	34.5	2	20	Many	Turbidity 20 Many	4	4	5.5	3	0	6
12-1597	40	1	20	Many	Turbidity 20 Many	4	3	3	1	0	5
14-1498	34	1	20	Many	Turbidity 20 Many	3.5	2	9.5	1	0	5
15-1505	34	2	20	Many	Turbidity 20 Many	3	2	9.5	2	0	4
17-1499	38.5	2	20	Many	Turbidity 20 Many	3	2	3.5	2	0	4
19-1497	37	1	20	Many	Turbidity 20 Many	4	3	6	2	0	6
20-1337	35	1	20	Many	Turbidity 20 Many	5	1	19	1	0	1
21-1617	35	1	20	Many	Turbidity 20 Many	6	5	6.5	3	1	4
22-1616	57	2	20	Many	Turbidity 20 Many	4	5	2.5	1	1	3
23-1620	23	1	20	Many	Turbidity 20 Many	4	7	2	4	0	5
24-1618	33.5	2	20	Many	Turbidity 20 Many	3	1	3.5	1	0	4
25-1621	33	2	20	Many	Turbidity 20 Many	4	4	5	2	0	5
26-1606	34.5	2	20	Many	Turbidity 20 Many	3	3	3	1	0	2
1-1587	36	2	40	Many	Turbidity 40 Many	3.5	1	8	0	0	1
4-1590	66	1	40	Many	Turbidity 40 Many	3.5	2	18.5	2	1	3
5-1591	50	2	40	Many	Turbidity 40 Many	4	2	18	1	0	4
6-1592	40	2	40	Many	Turbidity 40 Many	4	3	3.5	2	0	3
7-1593	46.5	2	40	Many	Turbidity 40 Many	3	2	9.5	1	0	1
8-1594	34.5	1	40	Many	Turbidity 40 Many	3	5	4	2	0	4
9-1243	34	1	40	Many	Turbidity 40 Many	2.5	0	5	0	0	3
10-1595	39	1	40	Many	Turbidity 40 Many	3	2	4.5	2	0	4
11-1596	34.5	2	40	Many	Turbidity 40 Many	3	2	3	1	0	6
12-1597	40	1	40	Many	Turbidity 40 Many	4	3	10	1	0	4
13-1508	37	1	40	Many	Turbidity 40 Many	4.5	2	6.5	2	0	3
17-1499	38.5	2	40	Many	Turbidity 40 Many	6	4	8.5	2	0	3
19-1497	37	1	40	Many	Turbidity 40 Many	3	6	5	1	0	3
20-1337	35	1	40	Many	Turbidity 40 Many	3	2	17.5	0	1	1
22-1616	57	2	40	Many	Turbidity 40 Many	2	2	6	1	0	3
23-1620	23	1	40	Many	Turbidity 40 Many	4	2	17	1	0	1
24-1618	33.5	2	40	Many	Turbidity 40 Many	3.5	6	4.5	3	0	2
25-1621	33	2	40	Many	Turbidity 40 Many	3	2	3.5	2	0	5
26-1606	34.5	2	40	Many	Turbidity 40 Many	3	3	10.5	2	0	7
1-1587	36	2	60	Many	Turbidity 60 Many	4	3	9.5	1	0	3
3-1589	65	1	60	Many	Turbidity 60 Many	4	4	10	2	1	8
5-1591	50	2	60	Many	Turbidity 60 Many	3	2	5	2	0	6
6-1592	40	2	60	Many	Turbidity 60 Many	3	1	3.5	1	0	5
7-1593	46.5	2	60	Many	Turbidity 60 Many	3	1	7.5	1	0	3
8-1594	34.5	1	60	Many	Turbidity 60 Many	4	3	4.5	1	1	2
9-1243	34	1	60	Many	Turbidity 60 Many	3.5	3	3	0	1	4
10-1595	39	1	60	Many	Turbidity 60 Many	3	2	21	2	0	1
11-1596	34.5	2	60	Many	Turbidity 60 Many	3	1	4	1	0	5
12-1597	40	1	60	Many	Turbidity 60 Many	2	3	10	1	0	6
13-1508	37	1	60	Many	Turbidity 60 Many	3	1	20	1	0	1
14-1498	34	1	60	Many	Turbidity 60 Many	2	1	7.5	0	0	3
15-1505	34	2	60	Many	Turbidity 60 Many	2	1	7.5	0	0	2
17-1499	38.5	2	60	Many	Turbidity 60 Many	2	1	4.5	0	0	4
19-1497	37	1	60	Many	Turbidity 60 Many	3	2	3.5	2	0	7
20-1337	35	1	60	Many	Turbidity 60 Many	3	4	6	2	0	5
23-1620	23	1	60	Many	Turbidity 60 Many	2	1	5	0	0	2
25-1621	33	2	60	Many	Turbidity 60 Many	2	3	7.5	3	0	5
30-1598	39.5	2	60	Many	Turbidity 60 Many	4	3	8.5	2	0	6
1-1587	36	2	80	Many	Turbidity 80 Many	2	2	9	0	0	3
3-1589	65	1	80	Many	Turbidity 80 Many	4	4	9.5	1	1	3
5-1591	50	2	80	Many	Turbidity 80 Many	2	1	12	0	0	3
6-1592	40	2	80	Many	Turbidity 80 Many	2	1	15	1	1	3
9-1243	34	1	80	Many	Turbidity 80 Many	2	2	6	0	0	1
10-1595	39	1	80	Many	Turbidity 80 Many	2	3	10	0	0	1
13-1508	37	1	80	Many	Turbidity 80 Many	4	1	8.5	1	0	5
14-1498	34	1	80	Many	Turbidity 80 Many	2	2	7.5	1	0	3
15-1505	34	2	80	Many	Turbidity 80 Many	2	2	7.5	0	0	4
17-1499	38.5	2	80	Many	Turbidity 80 Many	2	1	12	1	0	8
19-1497	37	1	80	Many	Turbidity 80 Many	4	3	13	1	0	5
20-1337	35	1	80	Many	Turbidity 80 Many	2	4	8.5	4	0	2
23-1620	23	1	80	Many	Turbidity 80 Many	2	2	14	0	0	1
25-1621	33	2	80	Many	Turbidity 80 Many	2	6	9	3	1	3
30-1598	39.5	2	80	Many	Turbidity 80 Many	2	1	22.5	0	0	1
1-1587	36	2	100	Many	Turbidity 100 Many	2	2	6.5	1	1	4
6-1592	40	2	100	Many	Turbidity 100 Many	2	2	12	1	0	3
8-1594	34.5	1	100	Many	Turbidity 100 Many	1.5	2	17.5	1	0	2
9-1243	34	1	100	Many	Turbidity 100 Many	2	2	8	1	1	5
11-1596	34.5	2	100	Many	Turbidity 100 Many	2	1	18.5	0	0	3
14-1498	34	1	100	Many	Turbidity 100 Many	1.5	1	20	0	0	2
15-1505	34	2	100	Many	Turbidity 100 Many	2	1	12	0	0	4
17-1499	38.5	2	100	Many	Turbidity 100 Many	2	3	12	0	0	2
20-1337	35	1	100	Many	Turbidity 100 Many	2	2	14	2	1	1
23-1620	23	1	100	Many	Turbidity 100 Many	2	2	7	0	1	4
25-1621	33	2	100	Many	Turbidity 100 Many	2	1	12.5	0	0	2
30-1598	39.5	2	100	Many	Turbidity 100 Many	2	1	7	1	0	2
