# Supplementary material for: Visual Detection of Speckles in the Fish Xenotoca variata by the Predatory Snake Thamnophis melanogaster in Water of Different Turbidity
Source: PLoS One. 2015 Jun 10;10(6):e0129429. doi: 10.1371/journal.pone.0129429 (PMC4465328; doi:10.1371/journal.pone.0129429)
Supplement: S2 Table — The predatory behavior was registered under 18 treatments, depending of three categories of number of lateral iridescent specks (few, median, many) and water turbidity (100, 80, 60, 40, 20 and 0%). (XLSX) [file pone.0129429.s003.xlsx]

## Sheet: Hoja1
Code Snake	Observations	Root 1	Root 2			Centroids		Visual fixation (cm)		Orientation		Mean Latency (min)		Total length		Attack		Slow crawling
1-1587	Turbidity 0 Few	-0.229806	0.011508		Observations	Root 1	Root 2	Mean	SD	Mean	SD	Mean	SD	Mean	SD	Mean	SD	Mean	SD	n
2-1588	Turbidity 0 Few	0.154854	-0.412792		Turbidity 0 Few	1.82153	0.241725	5.25652	1.40933	5.30435	2.03235	5.41304	4.65064	2.52174	1.50362	0.652174	0.71406	4.91304	2.19323	23
3-1589	Turbidity 0 Few	1.73449	0.250862		Turbidity 20 Few	1.56473	0.724856	4.5	1.31837	5.86364	2.55036	5.20455	4.88111	2	1.41421	0.409091	0.666125	4.36364	1.98915	22
4-1590	Turbidity 0 Few	1.98773	-1.28577		Turbidity 40 Few	-0.0264417	0.491462	3.68182	1.17053	3.13636	1.80727	8.36364	5.07135	1.13636	0.990212	0.272727	0.455842	5.04545	2.64534	22
5-1591	Turbidity 0 Few	3.9404	-0.0128222		Turbidity 60 Few	-0.781503	-0.325464	3.10526	0.791955	2.05263	1.31122	10.1316	6.30441	1	1.05409	0.31579	0.582393	3.10526	1.79179	19
6-1592	Turbidity 0 Few	3.74036	0.607422		Turbidity 80 Few	-1.51315	0.719285	2.5	0.790569	2.11765	1.21873	12.7647	5.79094	0.705882	0.985184	0.352941	0.606339	4.35294	2.11959	17
7-1593	Turbidity 0 Few	4.00655	0.254944		Turbidity 100 Few	-1.60109	0.847883	2.2	0.258199	2.2	0.918937	7.4	3.94968	0.5	0.707107	0.6	0.699206	4.8	1.39841	10
8-1594	Turbidity 0 Few	3.69376	-0.678458		Turbidity 0 Median	1.66898	-0.0609114	5.07143	1.51068	4.95238	2.24669	7.45238	4.11067	2.38095	1.53219	0.380952	0.740013	4.14286	2.05635	21
9-1243	Turbidity 0 Few	2.56703	-0.194068		Turbidity 20 Median	0.452829	-0.423683	4.08696	0.88744	3.13043	1.93777	8.34783	6.26214	1.30435	1.01957	0.26087	0.540824	3.04348	1.60902	23
10-1595	Turbidity 0 Few	1.27399	3.64826		Turbidity 40 Median	0.0353351	-0.356943	3.57143	1.16497	2.80952	1.6619	6.83333	5.45741	1.19048	1.12335	0.190476	0.402374	3.57143	1.69031	21
11-1596	Turbidity 0 Few	1.4598	1.94888		Turbidity 60 Median	-0.718565	-0.52673	3.08824	0.690002	1.94118	1.29762	8.73529	5.22948	1.11765	0.99262	0.235294	0.437237	3.35294	1.72993	17
12-1597	Turbidity 0 Few	2.72136	0.659077		Turbidity 80 Median	-1.40961	0.00207676	2.45833	0.78214	2.08333	1.1645	12.1667	5.32291	1	1.20605	0.333333	0.492366	3	1.59545	12
13-1508	Turbidity 0 Few	0.205697	0.729695		Turbidity 100 Median	-1.99159	0.244781	1.91667	0.194625	1.41667	0.668558	11.875	6.76598	0.333333	0.492366	0.25	0.621582	3.25	1.86475	12
15-1505	Turbidity 0 Few	0.889493	-0.221276		Turbidity 0 Many	1.75927	0.104255	5.04286	1.12631	5.04762	1.98686	5.19048	3.34842	2.23809	1.67047	0.380952	0.669043	4.71429	2.32686	21
17-1499	Turbidity 0 Few	0.892001	-0.973994		Turbidity 20 Many	0.460961	-0.567223	4.07143	1.01594	3.04762	1.46548	6.54762	4.0494	1.76191	0.94365	0.238095	0.538958	4.04762	1.35927	21
19-1497	Turbidity 0 Few	1.89264	1.70257		Turbidity 40 Many	-0.122601	-0.537159	3.44737	0.864336	2.68421	1.56534	8.57895	5.36517	1.36842	0.830698	0.105263	0.315302	3.21053	1.65257	19
20-1337	Turbidity 0 Few	0.826243	-1.0061		Turbidity 60 Many	-0.76235	-0.284311	2.92105	0.750244	2.10526	1.10024	7.78947	5.0092	1.15789	0.898342	0.157895	0.374634	4.10526	2.0247	19
21-1617	Turbidity 0 Few	2.42264	-0.844443		Turbidity 80 Many	-1.24335	0.0801061	2.4	0.828079	2.33333	1.44749	10.9333	4.10951	0.866667	1.18723	0.2	0.414039	3.06667	1.90738	15
22-1616	Turbidity 0 Few	1.95015	0.880426		Turbidity 100 Many	-1.95757	0.14991	1.91667	0.194625	1.66667	0.651339	12.25	4.63436	0.583333	0.668558	0.333333	0.492366	2.83333	1.19342	12
23-1620	Turbidity 0 Few	2.27785	0.375463		Total	0	0	3.60828	1.42445	3.19939	2.12389	8.29448	5.47083	1.39571	1.28177	0.312883	0.560456	3.88957	2.00002	326
24-1618	Turbidity 0 Few	0.313969	0.143896
25-1621	Turbidity 0 Few	2.68283	-0.204002
26-1606	Turbidity 0 Few	0.491162	0.180392
1-1587	Turbidity 20 Few	-0.604129	-0.948186
3-1589	Turbidity 20 Few	1.91686	1.24888
4-1590	Turbidity 20 Few	3.3376	-1.12219
5-1591	Turbidity 20 Few	1.31235	2.20429
6-1592	Turbidity 20 Few	3.04507	2.59352
7-1593	Turbidity 20 Few	0.526726	0.901128
8-1594	Turbidity 20 Few	1.47968	3.64513
9-1243	Turbidity 20 Few	1.39892	1.19192
10-1595	Turbidity 20 Few	4.27392	0.707088
11-1596	Turbidity 20 Few	3.81693	2.42684
12-1597	Turbidity 20 Few	1.2849	1.54023
13-1508	Turbidity 20 Few	0.222419	0.466278
14-1498	Turbidity 20 Few	3.81473	0.941632
15-1505	Turbidity 20 Few	3.10294	-0.0690042
17-1499	Turbidity 20 Few	-0.197712	-0.467231
19-1497	Turbidity 20 Few	0.872631	-1.21525
20-1337	Turbidity 20 Few	0.657262	0.637598
21-1617	Turbidity 20 Few	0.543999	0.484645
22-1616	Turbidity 20 Few	2.7864	-0.383243
23-1620	Turbidity 20 Few	1.71225	0.356044
24-1618	Turbidity 20 Few	0.311665	1.13578
26-1606	Turbidity 20 Few	-1.19125	-0.329059
1-1587	Turbidity 40 Few	-1.31455	1.24062
3-1589	Turbidity 40 Few	1.40759	1.89158
5-1591	Turbidity 40 Few	0.830763	0.0770588
6-1592	Turbidity 40 Few	0.484558	1.1268
7-1593	Turbidity 40 Few	0.417712	0.572412
8-1594	Turbidity 40 Few	-0.893445	-0.217803
9-1243	Turbidity 40 Few	-1.5611	1.40246
10-1595	Turbidity 40 Few	-0.281293	0.0702126
11-1596	Turbidity 40 Few	0.251028	1.84396
12-1597	Turbidity 40 Few	1.66021	1.52623
13-1508	Turbidity 40 Few	-1.19621	0.158152
14-1498	Turbidity 40 Few	2.888	0.995589
15-1505	Turbidity 40 Few	-0.589012	2.30285
17-1499	Turbidity 40 Few	0.671275	-1.94629
19-1497	Turbidity 40 Few	0.300908	-0.841347
20-1337	Turbidity 40 Few	-0.495137	-1.2093
21-1617	Turbidity 40 Few	2.02335	1.12075
22-1616	Turbidity 40 Few	-0.366789	0.348994
23-1620	Turbidity 40 Few	-1.51035	-0.320501
24-1618	Turbidity 40 Few	-0.677834	-0.605522
25-1621	Turbidity 40 Few	-0.991702	1.43061
26-1606	Turbidity 40 Few	-1.63968	-0.155364
1-1587	Turbidity 60 Few	0.75581	0.0881952
2-1588	Turbidity 60 Few	-2.11112	0.246091
3-1589	Turbidity 60 Few	-0.397145	-0.809598
4-1590	Turbidity 60 Few	-1.44428	-1.93896
5-1591	Turbidity 60 Few	-0.705532	0.746167
6-1592	Turbidity 60 Few	-1.53636	-0.253952
7-1593	Turbidity 60 Few	-0.669123	0.524055
10-1595	Turbidity 60 Few	0.221986	2.03665
11-1596	Turbidity 60 Few	-1.98158	0.320121
12-1597	Turbidity 60 Few	-0.670437	-0.827225
13-1508	Turbidity 60 Few	-0.69749	0.611507
14-1498	Turbidity 60 Few	-0.791058	0.467489
17-1499	Turbidity 60 Few	-1.58787	-1.40481
19-1497	Turbidity 60 Few	-1.13676	-0.484002
20-1337	Turbidity 60 Few	-1.44594	-0.860035
23-1620	Turbidity 60 Few	-0.610395	-1.81226
25-1621	Turbidity 60 Few	0.403845	-0.309121
26-1606	Turbidity 60 Few	-0.454826	-1.21494
30-1598	Turbidity 60 Few	0.00972645	-1.30918
1-1587	Turbidity 80 Few	-0.899359	1.83293
4-1590	Turbidity 80 Few	-0.763308	-0.48665
6-1592	Turbidity 80 Few	-1.96187	1.53862
7-1593	Turbidity 80 Few	-0.479559	0.441468
8-1594	Turbidity 80 Few	-1.27791	1.0654
10-1595	Turbidity 80 Few	-1.963	1.25492
11-1596	Turbidity 80 Few	-0.473866	0.868772
13-1508	Turbidity 80 Few	-1.62605	1.26664
14-1498	Turbidity 80 Few	-1.838	0.405703
17-1499	Turbidity 80 Few	-1.67192	0.273078
18-1343	Turbidity 80 Few	-3.13438	1.26955
19-1497	Turbidity 80 Few	-2.06844	-0.562566
20-1337	Turbidity 80 Few	0.146967	1.02803
23-1620	Turbidity 80 Few	-2.34094	0.144509
25-1621	Turbidity 80 Few	-1.92479	-0.826707
26-1606	Turbidity 80 Few	-1.17002	1.11041
30-1598	Turbidity 80 Few	-2.27705	1.60374
2-1588	Turbidity 100 Few	-1.70109	0.417939
3-1589	Turbidity 100 Few	-1.32821	0.598258
6-1592	Turbidity 100 Few	-0.947179	0.0232416
7-1593	Turbidity 100 Few	-2.0367	1.59758
19-1497	Turbidity 100 Few	-1.16449	1.05997
20-1337	Turbidity 100 Few	-1.69179	-0.213606
23-1620	Turbidity 100 Few	-2.25449	3.77476
25-1621	Turbidity 100 Few	-1.45586	-0.475444
28-1603	Turbidity 100 Few	-2.06713	0.788715
30-1598	Turbidity 100 Few	-1.36398	0.907413
1-1587	Turbidity 0 Median	1.60918	-0.0153301
3-1589	Turbidity 0 Median	1.36484	1.01198
5-1591	Turbidity 0 Median	2.07653	1.03277
6-1592	Turbidity 0 Median	2.85656	1.19031
7-1593	Turbidity 0 Median	1.00915	0.0475333
8-1594	Turbidity 0 Median	2.78925	-1.52819
10-1595	Turbidity 0 Median	2.49754	-1.25313
11-1596	Turbidity 0 Median	1.55644	-2.11745
12-1597	Turbidity 0 Median	1.57592	0.160841
13-1508	Turbidity 0 Median	0.893293	-0.212544
14-1498	Turbidity 0 Median	0.260647	-1.02552
15-1505	Turbidity 0 Median	2.44274	0.931062
17-1499	Turbidity 0 Median	-1.10066	0.912082
19-1497	Turbidity 0 Median	3.87151	-1.41476
20-1337	Turbidity 0 Median	4.23017	-1.72374
21-1617	Turbidity 0 Median	0.890234	0.693239
23-1620	Turbidity 0 Median	2.36255	-0.289333
24-1618	Turbidity 0 Median	0.233447	-0.224443
25-1621	Turbidity 0 Median	3.26203	-1.35801
26-1606	Turbidity 0 Median	0.218823	0.696714
27-1615	Turbidity 0 Median	0.148377	3.20678
1-1587	Turbidity 20 Median	0.0878046	-1.20635
3-1589	Turbidity 20 Median	-0.185891	-0.43325
4-1590	Turbidity 20 Median	-0.125299	-1.57135
5-1591	Turbidity 20 Median	-1.1975	-0.603298
6-1592	Turbidity 20 Median	2.44846	1.9482
7-1593	Turbidity 20 Median	-0.118291	0.207239
8-1594	Turbidity 20 Median	-0.225337	1.28448
9-1243	Turbidity 20 Median	2.03424	-0.827366
10-1595	Turbidity 20 Median	-0.150004	-0.694577
11-1596	Turbidity 20 Median	0.0825879	1.32898
12-1597	Turbidity 20 Median	1.57809	-2.08844
13-1508	Turbidity 20 Median	0.203972	1.53861
14-1498	Turbidity 20 Median	0.690603	-0.0969743
15-1505	Turbidity 20 Median	1.431	-0.496378
17-1499	Turbidity 20 Median	0.813321	-0.733949
19-1497	Turbidity 20 Median	0.632188	-2.03657
20-1337	Turbidity 20 Median	-0.0250093	-1.54379
21-1617	Turbidity 20 Median	-0.837396	0.486829
22-1616	Turbidity 20 Median	0.12326	0.102693
23-1620	Turbidity 20 Median	0.298428	-0.868272
24-1618	Turbidity 20 Median	0.288397	-1.97966
25-1621	Turbidity 20 Median	1.40668	-0.250424
26-1606	Turbidity 20 Median	1.16076	-1.21111
1-1587	Turbidity 40 Median	-0.604129	-0.948186
3-1589	Turbidity 40 Median	0.191894	-1.17006
4-1590	Turbidity 40 Median	-0.484659	-1.74696
5-1591	Turbidity 40 Median	0.631777	-0.626111
6-1592	Turbidity 40 Median	0.298053	0.303603
7-1593	Turbidity 40 Median	-0.598435	-0.520882
9-1243	Turbidity 40 Median	-1.45089	-0.372824
10-1595	Turbidity 40 Median	0.876431	-1.20652
11-1596	Turbidity 40 Median	-0.32443	1.1909
12-1597	Turbidity 40 Median	-0.803569	-0.67082
13-1508	Turbidity 40 Median	1.44812	-1.34184
14-1498	Turbidity 40 Median	0.562967	-0.372165
15-1505	Turbidity 40 Median	0.619546	0.750365
17-1499	Turbidity 40 Median	0.0840043	-1.21508
20-1337	Turbidity 40 Median	-0.942277	-0.274157
21-1617	Turbidity 40 Median	-1.55731	0.201626
22-1616	Turbidity 40 Median	2.33846	0.0358781
23-1620	Turbidity 40 Median	0.0722348	-1.43887
24-1618	Turbidity 40 Median	-0.214984	-0.0507485
25-1621	Turbidity 40 Median	0.209469	1.51807
26-1606	Turbidity 40 Median	0.389772	0.458971
1-1587	Turbidity 60 Median	0.214377	0.600938
3-1589	Turbidity 60 Median	-0.508199	-2.19454
4-1590	Turbidity 60 Median	-1.43476	-0.913097
6-1592	Turbidity 60 Median	0.213129	0.26941
8-1594	Turbidity 60 Median	-0.0869446	-0.977335
9-1243	Turbidity 60 Median	-1.71908	-0.240003
10-1595	Turbidity 60 Median	-1.74757	-0.20038
12-1597	Turbidity 60 Median	0.255694	-0.538306
13-1508	Turbidity 60 Median	-0.390446	-1.5159
14-1498	Turbidity 60 Median	-0.483918	-0.832443
15-1505	Turbidity 60 Median	-1.1746	-0.242754
19-1497	Turbidity 60 Median	-1.2756	0.0735128
20-1337	Turbidity 60 Median	-1.44215	-0.0228902
23-1620	Turbidity 60 Median	0.151729	-0.526761
25-1621	Turbidity 60 Median	-0.687732	-1.00057
26-1606	Turbidity 60 Median	-0.9601	0.295391
30-1598	Turbidity 60 Median	-1.13941	-0.988676
1-1587	Turbidity 80 Median	-1.28982	-0.415788
4-1590	Turbidity 80 Median	0.601994	-1.34794
5-1591	Turbidity 80 Median	-1.89123	0.0637609
8-1594	Turbidity 80 Median	-2.20408	0.346557
9-1243	Turbidity 80 Median	-0.726533	0.804196
13-1508	Turbidity 80 Median	-0.4943	0.532684
14-1498	Turbidity 80 Median	-2.27846	-0.575015
15-1505	Turbidity 80 Median	-1.25073	-0.325507
17-1499	Turbidity 80 Median	-1.61615	0.292223
20-1337	Turbidity 80 Median	-1.81633	-0.344926
23-1620	Turbidity 80 Median	-2.08397	-0.36517
26-1606	Turbidity 80 Median	-1.86575	1.35984
1-1587	Turbidity 100 Median	-1.13179	-0.381382
5-1591	Turbidity 100 Median	-2.06287	-0.18309
6-1592	Turbidity 100 Median	-2.27219	0.289055
7-1593	Turbidity 100 Median	-1.90924	-0.434271
9-1243	Turbidity 100 Median	-2.25547	0.0256377
11-1596	Turbidity 100 Median	-2.11246	-0.325546
12-1597	Turbidity 100 Median	-2.5012	2.08937
15-1505	Turbidity 100 Median	-1.8608	0.872631
17-1499	Turbidity 100 Median	-2.32367	-0.271974
23-1620	Turbidity 100 Median	-1.33068	-0.25708
25-1621	Turbidity 100 Median	-2.20347	1.21324
26-1606	Turbidity 100 Median	-1.93525	0.300781
1-1587	Turbidity 0 Many	0.642541	0.731284
3-1589	Turbidity 0 Many	1.5575	1.07327
5-1591	Turbidity 0 Many	-0.277029	-0.933963
6-1592	Turbidity 0 Many	1.11433	-0.682137
7-1593	Turbidity 0 Many	2.3702	2.19603
8-1594	Turbidity 0 Many	4.2905	1.22426
9-1243	Turbidity 0 Many	2.17294	-0.604295
10-1595	Turbidity 0 Many	1.7784	-1.61214
11-1596	Turbidity 0 Many	-0.387225	-0.574455
12-1597	Turbidity 0 Many	2.24688	1.1379
13-1508	Turbidity 0 Many	0.603286	-0.586487
14-1498	Turbidity 0 Many	2.81851	-0.0634716
15-1505	Turbidity 0 Many	2.06001	1.53535
17-1499	Turbidity 0 Many	0.798515	0.537872
20-1337	Turbidity 0 Many	3.09768	-2.06668
21-1617	Turbidity 0 Many	1.29753	-0.220315
23-1620	Turbidity 0 Many	2.89221	-0.406137
24-1618	Turbidity 0 Many	0.72481	0.880537
25-1621	Turbidity 0 Many	2.74261	1.93864
26-1606	Turbidity 0 Many	2.40506	-2.91284
27-1615	Turbidity 0 Many	1.99543	1.59714
1-1587	Turbidity 20 Many	0.643547	-0.402318
3-1589	Turbidity 20 Many	1.60742	-0.386074
5-1591	Turbidity 20 Many	1.237	0.288945
6-1592	Turbidity 20 Many	0.665772	-1.30601
7-1593	Turbidity 20 Many	0.294253	0.294872
8-1594	Turbidity 20 Many	0.294641	-1.70542
9-1243	Turbidity 20 Many	-0.89531	-1.41602
10-1595	Turbidity 20 Many	0.193186	-0.408613
11-1596	Turbidity 20 Many	0.735816	-0.400015
12-1597	Turbidity 20 Many	0.655316	-0.178524
14-1498	Turbidity 20 Many	-0.401503	-0.045531
15-1505	Turbidity 20 Many	-0.723069	-0.892311
17-1499	Turbidity 20 Many	-0.381171	-1.3678
19-1497	Turbidity 20 Many	0.416166	-0.238392
20-1337	Turbidity 20 Many	0.268644	-1.5901
21-1617	Turbidity 20 Many	2.13773	-0.448205
22-1616	Turbidity 20 Many	0.82526	0.717335
23-1620	Turbidity 20 Many	1.87143	-0.105492
24-1618	Turbidity 20 Many	-0.67233	-1.2458
25-1621	Turbidity 20 Many	0.83251	-0.142028
26-1606	Turbidity 20 Many	0.074883	-0.934197
1-1587	Turbidity 40 Many	-0.312368	-1.41306
4-1590	Turbidity 40 Many	-1.33871	-0.0736503
5-1591	Turbidity 40 Many	-0.41138	0.149248
6-1592	Turbidity 40 Many	0.779738	-1.46451
7-1593	Turbidity 40 Many	-0.507458	-1.28003
8-1594	Turbidity 40 Many	0.447305	0.226658
9-1243	Turbidity 40 Many	-1.37603	-1.21143
10-1595	Turbidity 40 Many	-0.438154	-1.28855
11-1596	Turbidity 40 Many	-0.505593	-0.0818146
12-1597	Turbidity 40 Many	0.33014	0.0335442
13-1508	Turbidity 40 Many	0.723907	-1.8812
17-1499	Turbidity 40 Many	2.38358	-1.09463
19-1497	Turbidity 40 Many	0.74418	1.12179
20-1337	Turbidity 40 Many	-1.54609	0.578485
22-1616	Turbidity 40 Many	-1.25698	-0.599745
23-1620	Turbidity 40 Many	-0.133282	-0.957995
24-1618	Turbidity 40 Many	1.25816	-0.677208
25-1621	Turbidity 40 Many	-0.454876	-1.02513
26-1606	Turbidity 40 Many	-0.715511	0.733208
1-1587	Turbidity 60 Many	0.432337	-0.348745
3-1589	Turbidity 60 Many	-0.25079	1.86646
5-1591	Turbidity 60 Many	-0.614056	-0.563596
6-1592	Turbidity 60 Many	-0.746035	-0.903133
7-1593	Turbidity 60 Many	-0.826557	-1.27147
8-1594	Turbidity 60 Many	0.213687	-0.503389
9-1243	Turbidity 60 Many	-0.254526	0.839507
10-1595	Turbidity 60 Many	-1.15726	-1.00896
11-1596	Turbidity 60 Many	-0.774527	-0.863509
12-1597	Turbidity 60 Many	-1.42037	1.26352
13-1508	Turbidity 60 Many	-1.39143	-0.966208
14-1498	Turbidity 60 Many	-1.63361	-0.358875
15-1505	Turbidity 60 Many	-1.5599	-0.70154
17-1499	Turbidity 60 Many	-1.53636	-0.253952
19-1497	Turbidity 60 Many	-0.602286	-0.339802
20-1337	Turbidity 60 Many	-0.0260216	0.209541
23-1620	Turbidity 60 Many	-1.41745	-0.899659
25-1621	Turbidity 60 Many	-1.1932	-0.557819
30-1598	Turbidity 60 Many	0.273708	-0.0402735
1-1587	Turbidity 80 Many	-1.43343	0.278274
3-1589	Turbidity 80 Many	0.140723	0.753791
5-1591	Turbidity 80 Many	-1.89003	-0.00226061
6-1592	Turbidity 80 Many	-2.63275	0.179464
9-1243	Turbidity 80 Many	-1.11507	-0.644799
10-1595	Turbidity 80 Many	-1.05734	0.190468
13-1508	Turbidity 80 Many	-0.229402	-0.779216
14-1498	Turbidity 80 Many	-1.34245	-0.480874
15-1505	Turbidity 80 Many	-1.42166	0.502067
17-1499	Turbidity 80 Many	-2.25305	1.07079
19-1497	Turbidity 80 Many	0.0854865	0.613952
20-1337	Turbidity 80 Many	-0.737906	-1.62857
23-1620	Turbidity 80 Many	-1.57093	-0.0108183
25-1621	Turbidity 80 Many	-0.851564	1.01481
30-1598	Turbidity 80 Many	-2.34094	0.144509
1-1587	Turbidity 100 Many	-1.93644	0.366802
6-1592	Turbidity 100 Many	-1.59887	-0.12426
8-1594	Turbidity 100 Many	-2.23935	0.105098
9-1243	Turbidity 100 Many	-2.09562	0.828338
11-1596	Turbidity 100 Many	-2.26042	0.512849
14-1498	Turbidity 100 Many	-2.67297	0.425216
15-1505	Turbidity 100 Many	-1.96374	0.340404
17-1499	Turbidity 100 Many	-1.24502	0.691629
20-1337	Turbidity 100 Many	-2.1372	-0.707112
23-1620	Turbidity 100 Many	-1.97044	1.0467
25-1621	Turbidity 100 Many	-1.84482	-0.305302
30-1598	Turbidity 100 Many	-1.52591	-1.38144
