# Supplementary material for: Visual Detection of Speckles in the Fish Xenotoca variata by the Predatory Snake Thamnophis melanogaster in Water of Different Turbidity
Source: PLoS One. 2015 Jun 10;10(6):e0129429. doi: 10.1371/journal.pone.0129429 (PMC4465328; doi:10.1371/journal.pone.0129429)
Supplement: S3 Table — (XLSX) [file pone.0129429.s004.xlsx]

## Sheet: Hoja1
Treatmen	Visual fixation (cm)	Orientation	Mean Latency (min)	Total length	Attack	Slow crawling	Constant
Turbidity 0 speckles 1	4.82103	1.62459	0.472885	-1.05794	-1.6665	1.36429	-22.6239
Turbidity 20 speckles 1	4.15595	2.23935	0.469273	-1.66635	-2.18278	1.26169	-20.6677
Turbidity 40 speckles 1	3.52442	1.19514	0.602976	-1.63089	-1.57401	1.83935	-17.2732
Turbidity 60 speckles 1	2.92653	0.730597	0.587803	-0.953329	-0.818646	1.27131	-12.5297
Turbidity 80 speckles 1	2.19833	0.961225	0.778175	-1.51409	-0.284478	1.8868	-15.1446
Turbidity 100 speckles 1	1.8277	0.930848	0.566632	-1.7782	0.711485	1.85373	-12.2392
Turbidity 0 speckles 2	4.77709	1.60041	0.524931	-0.908674	-2.45082	1.21428	-21.8893
Turbidity 20 speckles 2	4.00455	1.12848	0.507976	-1.14249	-1.82268	1.09063	-15.637
Turbidity 40 speckles 2	3.49559	0.99058	0.461358	-1.10565	-1.78574	1.24885	-13.5022
Turbidity 60 speckles 2	2.94812	0.597161	0.52787	-0.754082	-1.1536	1.28329	-11.9221
Turbidity 80 speckles 2	2.14039	0.82808	0.687231	-0.868375	-0.375305	1.3312	-12.0646
Turbidity 100 speckles 2	1.71689	0.761683	0.687241	-1.36044	-0.172699	1.54286	-11.4146
Turbidity 0 speckles 3	4.7886	1.65327	0.450819	-1.18054	-2.48395	1.34568	-21.6847
Turbidity 20 speckles 3	3.9244	0.840452	0.456982	-0.656308	-2.03526	1.29435	-15.4551
Turbidity 40 speckles 3	3.35061	0.913781	0.519725	-0.757486	-2.01325	1.16928	-13.3743
Turbidity 60 speckles 3	2.7792	0.662582	0.520313	-0.835995	-1.4318	1.50636	-12.1684
Turbidity 80 speckles 3	2.17145	1.02003	0.640039	-1.09295	-0.895529	1.32622	-11.6554
Turbidity 100 speckles 3	1.6159	0.798361	0.689824	-1.09733	0.066601	1.3626	-10.9508
