# Supplementary material for: Visual Detection of Speckles in the Fish Xenotoca variata by the Predatory Snake Thamnophis melanogaster in Water of Different Turbidity
Source: PLoS One. 2015 Jun 10;10(6):e0129429. doi: 10.1371/journal.pone.0129429 (PMC4465328; doi:10.1371/journal.pone.0129429)
Supplement: S4 Table — The predatory behavior of T. melanogaster over male fish X. variata was registered under 18 treatments, depending of three categories of number of lateral iridescent specks (few, median, many) and water turbidity (100, 80, 60, 40, 20 and 0%). (XLSX) [file pone.0129429.s005.xlsx]

## Sheet: Hoja1
				Posterior Probabilities Incorrect classifications are marked with *
Code Snake	* Incorrect classification	Observed	Classified as	Turbidity 0 speckles 1	Turbidity 20 speckles 1	Turbidity 40 speckles 1	Turbidity 60 speckles 1	Turbidity 80 speckles 1	Turbidity 100 speckles 1	Turbidity 0 speckles 2	Turbidity 20 speckles 2	Turbidity 40 speckles 2	Turbidity 60 speckles 2	Turbidity 80 speckles 2	Turbidity 100 speckles 2	Turbidity 0 speckles 3	Turbidity 20 speckles 3	Turbidity 40 speckles 3	Turbidity 60 speckles 3	Turbidity 80 speckles 3	Turbidity 100 speckles 3
1-1587	* 1	Turbidity 0 speckles 1	Turbidity 20 speckles 2	0.0165316	0.0102086	0.0571896	0.16774	0.044355	0.0141977	0.0237159	0.188657	0.0723206	0.0743191	0.0729075	0.027524	0.011915	0.0398751	0.066732	0.0260621	0.0527394	0.0330098
2-1588	* 2	Turbidity 0 speckles 1	Turbidity 40 speckles 2	0.0108731	0.0535643	0.0406159	0.0604311	0.00452838	0.0169345	0.0147991	0.139882	0.21734	0.0742645	0.0159512	0.0107314	0.0256334	0.0774042	0.118215	0.0657338	0.0432496	0.0098489
3-1589	* 3	Turbidity 0 speckles 1	Turbidity 0 speckles 2	0.283968	0.0345209	0.0411477	0.0101687	0.00205225	0.00015729	0.305517	0.0872053	0.0158641	0.00556234	0.00158147	0.000158068	0.150333	0.0430023	0.0148456	0.00262874	0.00112349	0.000164286
4-1590	4	Turbidity 0 speckles 1	Turbidity 0 speckles 1	0.213615	0.0464709	0.0100922	0.0104684	8.5951e-05	0.000219803	0.13504	0.186516	0.0677666	0.0119837	0.000443193	6.26576e-05	0.178475	0.106688	0.0269188	0.00445779	0.000626314	7.01984e-05
5-1591	5	Turbidity 0 speckles 1	Turbidity 0 speckles 1	0.456815	0.0454911	0.000861398	4.33922e-05	9.59422e-07	3.23799e-07	0.233906	0.00448782	0.000838659	5.09024e-05	1.66891e-06	5.10713e-08	0.250698	0.00630825	0.000457988	3.58997e-05	2.42141e-06	6.12873e-08
6-1592	6	Turbidity 0 speckles 1	Turbidity 0 speckles 1	0.486656	0.0555958	0.00146234	4.00671e-05	2.5946e-06	9.07962e-07	0.202999	0.0022475	0.000703972	5.40065e-05	2.79634e-06	9.23846e-08	0.243389	0.00634058	0.000436211	6.41727e-05	4.01307e-06	1.09453e-07
7-1593	* 7	Turbidity 0 speckles 1	Turbidity 0 speckles 3	0.183928	0.265178	0.000669183	2.99312e-05	6.73563e-07	1.37888e-07	0.258902	0.00615201	0.00113268	3.16e-05	1.74087e-06	6.94805e-08	0.279796	0.00340546	0.000740191	2.60922e-05	6.00096e-06	8.40859e-08
8-1594	* 8	Turbidity 0 speckles 1	Turbidity 0 speckles 3	0.249808	0.0639468	0.00311928	0.000117383	1.72097e-06	6.60602e-07	0.239696	0.0171935	0.00447532	0.000180463	2.41851e-06	1.84675e-07	0.400963	0.018433	0.001902	0.000152972	6.69297e-06	1.20174e-07
9-1243	* 9	Turbidity 0 speckles 1	Turbidity 0 speckles 2	0.188071	0.101148	0.0132754	0.00144154	8.96783e-05	1.1724e-05	0.31538	0.0492269	0.01313	0.00140875	0.000123154	1.16236e-05	0.272211	0.0326394	0.0105102	0.00107293	0.00023863	1.02032e-05
10-1595	* 10	Turbidity 0 speckles 1	Turbidity 20 speckles 1	0.1165	0.549016	0.14389	0.00177242	0.00922975	0.0233212	0.0297115	0.00600155	0.00929138	0.00128447	0.00102414	0.000651872	0.0920653	0.00629843	0.00280717	0.00406396	0.00267582	0.00039602
11-1596	* 11	Turbidity 0 speckles 1	Turbidity 20 speckles 1	0.0822569	0.70586	0.0105488	0.00366673	0.00111973	0.00133178	0.0652182	0.025632	0.0124511	0.00188834	0.00231378	0.000413634	0.0658137	0.00629866	0.00788495	0.00151455	0.00503704	0.000749757
12-1597	12	Turbidity 0 speckles 1	Turbidity 0 speckles 1	0.418823	0.102445	0.0077979	0.000554073	5.58695e-05	3.92999e-05	0.187158	0.0102831	0.00506052	0.000676183	6.6611e-05	4.75439e-06	0.242139	0.0210296	0.0029923	0.000773777	9.62226e-05	5.52928e-06
13-1508	* 13	Turbidity 0 speckles 1	Turbidity 40 speckles 1	0.0334624	0.0323854	0.194002	0.056472	0.0839632	0.00522546	0.0777701	0.0715995	0.0512782	0.0401833	0.0448988	0.0130546	0.0422363	0.0637682	0.0823087	0.0476424	0.0482543	0.0114951
15-1505	* 14	Turbidity 0 speckles 1	Turbidity 20 speckles 3	0.0653254	0.0660232	0.0794983	0.0277626	0.00420326	0.00331197	0.0813014	0.0917394	0.114956	0.040552	0.00669401	0.0019461	0.107451	0.150664	0.0915926	0.0526434	0.0126745	0.00166133
17-1499	* 15	Turbidity 0 speckles 1	Turbidity 20 speckles 2	0.0296206	0.116473	0.0140922	0.0336998	0.000749615	0.00161331	0.0532976	0.189669	0.172239	0.0428743	0.00713282	0.00179766	0.063024	0.0977476	0.127427	0.027343	0.0186613	0.00253835
19-1497	16	Turbidity 0 speckles 1	Turbidity 0 speckles 1	0.496958	0.14649	0.0325479	0.00353834	0.000881739	0.00272974	0.0918691	0.0271612	0.0123343	0.00227246	0.000502079	0.000101538	0.158734	0.0180129	0.00348572	0.00173159	0.00054726	0.000102449
20-1337	* 17	Turbidity 0 speckles 1	Turbidity 20 speckles 3	0.0534505	0.0322831	0.0315738	0.0368904	0.00277262	0.00102181	0.1022	0.0990051	0.0977921	0.05594	0.0116944	0.00168207	0.0749826	0.189852	0.138281	0.052529	0.0157985	0.0022516
21-1617	18	Turbidity 0 speckles 1	Turbidity 0 speckles 1	0.338493	0.0607439	0.0055703	0.0028405	4.1269e-05	5.48138e-05	0.203581	0.0535284	0.021804	0.00379906	0.00019525	1.37957e-05	0.225814	0.0683984	0.0127106	0.00213615	0.000255929	1.96301e-05
22-1616	19	Turbidity 0 speckles 1	Turbidity 0 speckles 1	0.58971	0.0462557	0.010707	0.00302348	0.00057801	0.000403124	0.167544	0.0128685	0.00579134	0.00261196	0.000873083	4.66562e-05	0.123276	0.028943	0.00473923	0.00203066	0.000507679	9.04906e-05
23-1620	* 20	Turbidity 0 speckles 1	Turbidity 20 speckles 1	0.179915	0.282454	0.00550051	0.000929567	0.000121803	3.68524e-05	0.246997	0.00827606	0.00887473	0.00173244	0.000497759	2.21491e-05	0.208306	0.0365246	0.0151495	0.00355164	0.00106502	4.51971e-05
24-1618	* 21	Turbidity 0 speckles 1	Turbidity 40 speckles 1	0.0341151	0.01505	0.228355	0.0392275	0.0259934	0.0116452	0.0367009	0.0496914	0.0872888	0.0577341	0.012401	0.00588332	0.0497159	0.144013	0.074114	0.107621	0.0170519	0.00339798
25-1621	22	Turbidity 0 speckles 1	Turbidity 0 speckles 1	0.598325	0.0211882	0.00676739	0.0013718	2.93635e-05	7.86508e-05	0.116789	0.0323283	0.00825313	0.00128466	3.99649e-05	3.95722e-06	0.181013	0.0297801	0.00217066	0.000539412	3.35367e-05	3.80391e-06
26-1606	* 23	Turbidity 0 speckles 1	Turbidity 40 speckles 1	0.0544462	0.0239983	0.173498	0.0357772	0.0249377	0.00545133	0.0736598	0.0475999	0.0688498	0.0498853	0.0165602	0.00449474	0.0691131	0.151877	0.0861773	0.0900974	0.0200549	0.00352162
1-1587	* 24	Turbidity 20 speckles 1	Turbidity 40 speckles 2	0.00253449	0.00327145	0.0466183	0.096548	0.0123528	0.031108	0.00345804	0.0717537	0.156755	0.139096	0.0271629	0.0257894	0.00529887	0.0781995	0.103181	0.132987	0.0454242	0.0184618
3-1589	25	Turbidity 20 speckles 1	Turbidity 20 speckles 1	0.048747	0.704135	0.0105111	0.00145189	0.000204233	0.000227203	0.0639192	0.0285655	0.0170157	0.0011714	0.000363631	9.2787e-05	0.103667	0.00829874	0.00865666	0.00129044	0.00158526	9.73426e-05
4-1590	* 26	Turbidity 20 speckles 1	Turbidity 0 speckles 1	0.347231	0.0721589	0.00114361	0.000503473	1.98707e-06	2.2804e-06	0.238502	0.0464619	0.0078065	0.000534166	1.35029e-05	6.69135e-07	0.260229	0.0218566	0.0033551	0.000175571	2.25455e-05	9.4994e-07
5-1591	27	Turbidity 20 speckles 1	Turbidity 20 speckles 1	0.273924	0.450715	0.0198879	0.00721971	0.00288574	0.010467	0.071348	0.0232264	0.0148626	0.00402314	0.00436283	0.000721473	0.0867083	0.0126256	0.00707043	0.00330591	0.00522469	0.00142186
6-1592	28	Turbidity 20 speckles 1	Turbidity 20 speckles 1	0.0369388	0.837649	0.00219219	3.56068e-05	1.25641e-05	4.65686e-06	0.0444371	0.00299736	0.000829675	1.90064e-05	7.06432e-06	1.27712e-06	0.0739897	0.000475292	0.000344531	2.46278e-05	4.02786e-05	1.09681e-06
7-1593	29	Turbidity 20 speckles 1	Turbidity 20 speckles 1	0.0212106	0.352826	0.052921	0.0294868	0.0068234	0.0114523	0.0330024	0.114388	0.114584	0.0224982	0.0133957	0.00789176	0.04902	0.0297644	0.0655645	0.0221051	0.0452008	0.00786481
8-1594	30	Turbidity 20 speckles 1	Turbidity 20 speckles 1	0.132363	0.624356	0.0729264	0.00108654	0.00541141	0.00741597	0.0413615	0.00402151	0.00524744	0.000768674	0.000874671	0.000318506	0.0921239	0.00476645	0.00226991	0.00236529	0.00206076	0.00026215
9-1243	31	Turbidity 20 speckles 1	Turbidity 20 speckles 1	0.0705497	0.384258	0.0726886	0.00874224	0.00295781	0.00106324	0.111797	0.0995789	0.0441525	0.00532455	0.00202843	0.000782384	0.138033	0.0223915	0.02441	0.00490561	0.0057701	0.000566126
10-1595	32	Turbidity 20 speckles 1	Turbidity 20 speckles 1	0.243983	0.407939	9.79407e-05	1.24242e-05	1.48253e-07	9.02852e-08	0.180753	0.00268645	0.000359923	9.78995e-06	1.06292e-06	2.15723e-08	0.162949	0.000984743	0.000216122	5.13317e-06	2.82957e-06	5.47599e-08
11-1596	33	Turbidity 20 speckles 1	Turbidity 20 speckles 1	0.105546	0.751243	0.000383992	9.67236e-06	8.57903e-07	1.14685e-06	0.0497287	0.00154711	0.000297791	5.27854e-06	1.04498e-06	8.66526e-08	0.0908594	0.000280756	8.59497e-05	4.45107e-06	4.3725e-06	1.13998e-07
12-1597	34	Turbidity 20 speckles 1	Turbidity 20 speckles 1	0.103965	0.292132	0.147924	0.00650053	0.00587959	0.00367112	0.093737	0.0318689	0.0406324	0.00722762	0.00225663	0.000877226	0.17257	0.0431041	0.0243813	0.0166442	0.00606532	0.000562669
13-1508	* 35	Turbidity 20 speckles 1	Turbidity 40 speckles 1	0.0320217	0.0342157	0.131484	0.0665287	0.0646601	0.00336638	0.0910859	0.093301	0.0544439	0.0440543	0.0550276	0.0129477	0.0402785	0.064411	0.100315	0.0414742	0.0566958	0.0136882
14-1498	* 36	Turbidity 20 speckles 1	Turbidity 0 speckles 3	0.227184	0.177377	0.00640051	4.25766e-05	3.39125e-06	1.15841e-06	0.170555	0.00830628	0.00198301	4.34144e-05	1.09481e-06	1.58121e-07	0.402826	0.00466295	0.000555419	5.26984e-05	4.25988e-06	6.87787e-08
15-1505	* 37	Turbidity 20 speckles 1	Turbidity 0 speckles 1	0.378828	0.11408	0.00114003	0.000307486	7.87267e-06	3.56696e-06	0.272799	0.00931748	0.00288274	0.000368524	4.34705e-05	1.16244e-06	0.202428	0.0146882	0.00277925	0.000263525	5.85581e-05	2.62319e-06
17-1499	* 38	Turbidity 20 speckles 1	Turbidity 60 speckles 3	0.00962218	0.0102269	0.0657904	0.0664778	0.0165537	0.0194782	0.0128196	0.0502109	0.120144	0.108594	0.0319143	0.0151434	0.0158865	0.119164	0.119494	0.156345	0.0483479	0.0137861
19-1497	* 39	Turbidity 20 speckles 1	Turbidity 20 speckles 3	0.0408496	0.0177233	0.0556776	0.0334793	0.00158005	0.00203211	0.0483144	0.139633	0.157716	0.0571773	0.00334151	0.00118823	0.0743132	0.212233	0.095446	0.052562	0.00591085	0.00082175
20-1337	* 40	Turbidity 20 speckles 1	Turbidity 0 speckles 1	0.304571	0.0250993	0.0696494	0.047048	0.0154676	0.0297019	0.0756019	0.0418741	0.0426955	0.0465628	0.0194164	0.00296014	0.0725638	0.120509	0.0304617	0.0412803	0.0100176	0.00451915
21-1617	41	Turbidity 20 speckles 1	Turbidity 20 speckles 1	0.0285708	0.234691	0.0531793	0.0338211	0.00621319	0.0106402	0.0410856	0.102171	0.133398	0.0348728	0.015299	0.00680901	0.0592639	0.0572111	0.0914789	0.0399077	0.044044	0.00734344
22-1616	42	Turbidity 20 speckles 1	Turbidity 20 speckles 1	0.142427	0.314462	0.0023444	0.000701076	1.28219e-05	7.17375e-06	0.228686	0.0300759	0.0121459	0.000914124	8.58386e-05	5.3602e-06	0.234583	0.0224396	0.0101164	0.000727462	0.000258251	8.58129e-06
23-1620	43	Turbidity 20 speckles 1	Turbidity 20 speckles 1	0.145009	0.248167	0.0233116	0.00447239	0.000741379	0.000338167	0.189721	0.0290128	0.0310269	0.00680021	0.00172976	0.000190317	0.201886	0.0667755	0.0353334	0.0114409	0.00378734	0.000256002
24-1618	* 44	Turbidity 20 speckles 1	Turbidity 40 speckles 1	0.0336337	0.100105	0.207274	0.0271672	0.0276173	0.0393125	0.0292533	0.0357128	0.0954445	0.0380823	0.0153913	0.00976516	0.0585664	0.0772976	0.0636142	0.0987421	0.0363753	0.00664516
26-1606	* 45	Turbidity 20 speckles 1	Turbidity 80 speckles 2	0.000700951	0.00104756	0.0190259	0.115565	0.0955111	0.00424909	0.00373344	0.036098	0.0224446	0.059028	0.207267	0.0737382	0.000930808	0.0127442	0.0649729	0.0310144	0.144905	0.107024
1-1587	46	Turbidity 40 speckles 1	Turbidity 40 speckles 1	0.000620493	0.000469231	0.267908	0.0295896	0.257488	0.154459	0.000546463	0.00551933	0.0201075	0.031591	0.0203946	0.0557969	0.00103542	0.012267	0.0126197	0.088053	0.025063	0.0164723
3-1589	* 47	Turbidity 40 speckles 1	Turbidity 0 speckles 1	0.236539	0.158151	0.17142	0.00864518	0.00871435	0.00407083	0.121203	0.0510378	0.0235409	0.00486952	0.00185508	0.000661836	0.165502	0.0256592	0.0100047	0.00516139	0.00254636	0.00041661
5-1591	* 48	Turbidity 40 speckles 1	Turbidity 20 speckles 1	0.10484	0.144339	0.0289788	0.0431288	0.00307902	0.00934966	0.0725788	0.125763	0.111334	0.0421243	0.0136483	0.00297757	0.0840699	0.0899224	0.0702883	0.0286173	0.0201755	0.00478511
6-1592	49	Turbidity 40 speckles 1	Turbidity 40 speckles 1	0.0346422	0.140247	0.176452	0.0428554	0.0354837	0.0067901	0.0707938	0.138993	0.0757187	0.0232175	0.0198903	0.0101325	0.0612841	0.0353846	0.0613828	0.0211527	0.0380694	0.00751095
7-1593	* 50	Turbidity 40 speckles 1	Turbidity 20 speckles 1	0.0150097	0.301604	0.0260046	0.0421496	0.00670817	0.004643	0.0398452	0.163863	0.0969809	0.023976	0.0265722	0.010252	0.0326013	0.0225521	0.084608	0.0145748	0.0732328	0.0148231
8-1594	* 51	Turbidity 40 speckles 1	Turbidity 60 speckles 3	0.0020254	0.000943846	0.140484	0.0590579	0.050581	0.0856913	0.00176071	0.0176341	0.0752636	0.108943	0.0229853	0.03111	0.00347718	0.0705916	0.0510442	0.234219	0.0301003	0.0140885
9-1243	* 52	Turbidity 40 speckles 1	Turbidity 100 speckles 1	0.000258212	0.000249324	0.203754	0.0182705	0.197739	0.321924	0.000162474	0.00228357	0.0151462	0.0248202	0.0133083	0.0556013	0.000469511	0.00794198	0.00747356	0.0969774	0.0193514	0.0142688
10-1595	53	Turbidity 40 speckles 1	Turbidity 40 speckles 1	0.0114758	0.00848198	0.123979	0.0816619	0.0712641	0.011538	0.0232792	0.0536476	0.0669642	0.0810204	0.0616112	0.0236576	0.0154539	0.0792955	0.101735	0.10053	0.0634727	0.0209313
11-1596	54	Turbidity 40 speckles 1	Turbidity 40 speckles 1	0.0751113	0.0673733	0.266087	0.0378413	0.0820772	0.0758213	0.0370182	0.0359365	0.0474497	0.0287349	0.0250165	0.0127267	0.050069	0.0449793	0.029175	0.0458772	0.0286313	0.0100744
12-1597	* 55	Turbidity 40 speckles 1	Turbidity 0 speckles 1	0.289355	0.0622183	0.227347	0.00468675	0.00344564	0.00371589	0.0848572	0.033089	0.0235311	0.00421476	0.000422211	0.00019889	0.20825	0.0413429	0.00639795	0.00623911	0.000609003	7.89875e-05
13-1508	* 56	Turbidity 40 speckles 1	Turbidity 80 speckles 1	0.00094453	0.00116015	0.0478924	0.0970116	0.170596	0.012055	0.00327216	0.0257759	0.0247108	0.0589571	0.152967	0.0830982	0.00127697	0.0155367	0.0527258	0.0493171	0.119141	0.0835616
14-1498	* 57	Turbidity 40 speckles 1	Turbidity 0 speckles 3	0.22695	0.168631	0.0241471	0.000320962	6.76617e-05	2.01313e-05	0.187407	0.0135902	0.0062611	0.000372606	2.31275e-05	3.85415e-06	0.353055	0.0156588	0.0028113	0.00061206	6.61459e-05	2.02002e-06
15-1505	58	Turbidity 40 speckles 1	Turbidity 40 speckles 1	0.00269284	0.00637606	0.470734	0.012362	0.147443	0.18768	0.00157933	0.00586994	0.0229101	0.0129996	0.00738625	0.0218651	0.00510207	0.0110248	0.00901702	0.0532033	0.0160134	0.00574095
17-1499	* 59	Turbidity 40 speckles 1	Turbidity 20 speckles 3	0.0280464	0.0101868	0.0138976	0.0462984	0.00123424	0.000598836	0.0605924	0.108305	0.109829	0.0841683	0.0113527	0.00141214	0.0398196	0.237775	0.171292	0.0596787	0.0133363	0.00217649
19-1497	* 60	Turbidity 40 speckles 1	Turbidity 20 speckles 3	0.0204848	0.0122604	0.078881	0.0611125	0.00734823	0.00603011	0.0289517	0.117017	0.148224	0.086259	0.0121773	0.0053516	0.0354489	0.158869	0.114902	0.0843505	0.0184088	0.00392297
20-1337	* 61	Turbidity 40 speckles 1	Turbidity 60 speckles 3	0.00402514	0.00254957	0.0319597	0.0886506	0.0126023	0.0115041	0.00690134	0.047805	0.104516	0.149456	0.0422099	0.0173211	0.00636489	0.114345	0.132666	0.159435	0.0494158	0.0182739
21-1617	* 62	Turbidity 40 speckles 1	Turbidity 0 speckles 1	0.269323	0.2223	0.0131864	0.00307663	0.000684741	0.000124213	0.265484	0.0337355	0.0084396	0.00171192	0.00102912	7.86958e-05	0.155094	0.0151465	0.00813232	0.00110694	0.00121624	0.000130057
22-1616	63	Turbidity 40 speckles 1	Turbidity 40 speckles 1	0.0164626	0.00480628	0.157887	0.0848688	0.0492858	0.126634	0.00746825	0.0449315	0.0849058	0.0931946	0.0268874	0.0220959	0.0123901	0.078003	0.0421775	0.108614	0.0250762	0.0143114
23-1620	* 64	Turbidity 40 speckles 1	Turbidity 80 speckles 1	0.000405677	0.000268971	0.0337276	0.107894	0.1657	0.0108586	0.00147775	0.0185036	0.0198927	0.0727188	0.162191	0.0941581	0.000527106	0.0145016	0.047191	0.0567616	0.101831	0.0913913
24-1618	* 65	Turbidity 40 speckles 1	Turbidity 60 speckles 3	0.00253177	0.00294927	0.0748874	0.0878813	0.0208077	0.0506952	0.00297314	0.0545166	0.139515	0.128136	0.0262507	0.0307983	0.00519556	0.0728387	0.0848093	0.153123	0.0436805	0.0184109
25-1621	* 66	Turbidity 40 speckles 1	Turbidity 100 speckles 1	0.00186298	0.00521513	0.1436	0.0297093	0.147953	0.179301	0.00170041	0.00610323	0.0324723	0.0405771	0.0456217	0.0583803	0.00302461	0.0206018	0.0288701	0.143113	0.0762863	0.0356075
26-1606	* 67	Turbidity 40 speckles 1	Turbidity 80 speckles 3	0.000139829	0.000842477	0.00798696	0.0852922	0.0533623	0.0133311	0.000600352	0.0195591	0.0210154	0.046577	0.176694	0.127077	0.000246658	0.00484287	0.0401539	0.0261304	0.190746	0.185403
1-1587	* 68	Turbidity 60 speckles 1	Turbidity 20 speckles 1	0.0304146	0.197614	0.0470015	0.0318574	0.00277934	0.00609943	0.0427392	0.166953	0.163379	0.0316538	0.00726344	0.00370011	0.070238	0.0616433	0.0835439	0.0271795	0.0225785	0.00336223
2-1588	* 69	Turbidity 60 speckles 1	Turbidity 80 speckles 1	4.08434e-05	8.33682e-05	0.00971981	0.060548	0.214556	0.00661715	0.000241642	0.00650652	0.00479074	0.0225398	0.19953	0.15335	5.54361e-05	0.00159934	0.0143565	0.0127107	0.117491	0.175263
3-1589	70	Turbidity 60 speckles 1	Turbidity 60 speckles 1	0.00971534	0.0046193	0.0215375	0.178223	0.018078	0.012465	0.0134319	0.133178	0.082324	0.121167	0.0839418	0.0239422	0.0068765	0.058425	0.0915989	0.0439065	0.0576825	0.038887
4-1590	* 71	Turbidity 60 speckles 1	Turbidity 60 speckles 2	0.000641483	7.18073e-05	0.00836452	0.131867	0.0103562	0.057027	0.000439138	0.0155463	0.0547035	0.256152	0.0568333	0.0326145	0.000456893	0.0639343	0.0525742	0.186385	0.0317785	0.040254
5-1591	* 72	Turbidity 60 speckles 1	Turbidity 100 speckles 1	0.0153563	0.00379219	0.0365337	0.0876167	0.0533634	0.306321	0.00396255	0.0163011	0.0352885	0.0824639	0.0835448	0.0340064	0.00439438	0.0372494	0.0243673	0.077193	0.0447825	0.0534633
6-1592	* 73	Turbidity 60 speckles 1	Turbidity 60 speckles 3	0.000300294	0.000677816	0.0369946	0.0777494	0.0461272	0.131762	0.000388174	0.0151525	0.06157	0.104488	0.0563043	0.100892	0.000622667	0.0208439	0.0458675	0.14673	0.0866366	0.0668935
7-1593	* 74	Turbidity 60 speckles 1	Turbidity 40 speckles 1	0.00337484	0.00204996	0.320726	0.0485206	0.0895526	0.0870228	0.00288983	0.0236176	0.0654953	0.0619324	0.0157775	0.0282642	0.00603146	0.0479344	0.0347481	0.129834	0.0228009	0.00942696
10-1595	* 75	Turbidity 60 speckles 1	Turbidity 40 speckles 1	0.0598808	0.119869	0.214926	0.0461955	0.090743	0.0618295	0.0401121	0.059876	0.048282	0.0234432	0.0335341	0.0182745	0.0438341	0.0263146	0.0292763	0.0254203	0.0421189	0.01607
11-1596	* 76	Turbidity 60 speckles 1	Turbidity 100 speckles 3	4.58822e-05	0.000270518	0.00572028	0.0557708	0.109345	0.00767707	0.0002692	0.00792206	0.00643501	0.0212569	0.2098	0.150895	7.08997e-05	0.00144448	0.0174515	0.0113968	0.170635	0.223593
12-1597	* 77	Turbidity 60 speckles 1	Turbidity 60 speckles 2	0.0034023	0.00150812	0.073767	0.113672	0.040463	0.0143059	0.00653241	0.0572195	0.0849946	0.134415	0.0500438	0.0290471	0.00520732	0.0835781	0.102419	0.129	0.0485559	0.0218697
13-1508	* 78	Turbidity 60 speckles 1	Turbidity 80 speckles 1	0.00894472	0.0030731	0.0704961	0.118991	0.189515	0.0222861	0.0125329	0.037921	0.0251551	0.0606662	0.153628	0.0473055	0.00472223	0.0268269	0.0422611	0.0401996	0.0740719	0.0614028
14-1498	* 79	Turbidity 60 speckles 1	Turbidity 40 speckles 1	0.0027222	0.00571769	0.130283	0.0863964	0.0976623	0.0525016	0.00449197	0.0456296	0.0734053	0.0724639	0.0570618	0.0626505	0.00492609	0.0319865	0.0621783	0.087686	0.0826774	0.0395598
17-1499	* 80	Turbidity 60 speckles 1	Turbidity 80 speckles 2	0.000247649	0.00017968	0.00587297	0.0932659	0.0291949	0.00774754	0.0008394	0.0100998	0.0240296	0.125696	0.190738	0.0591464	0.000315848	0.0249219	0.0790342	0.111422	0.127882	0.109366
19-1497	* 81	Turbidity 60 speckles 1	Turbidity 80 speckles 3	0.000878804	0.00219016	0.0162833	0.0863704	0.0336988	0.0213106	0.00214234	0.021375	0.0491126	0.0999002	0.132732	0.0629969	0.0013931	0.0283389	0.0886453	0.104966	0.1555	0.0921659
20-1337	* 82	Turbidity 60 speckles 1	Turbidity 60 speckles 2	0.000300319	0.000829268	0.0162942	0.105051	0.0220154	0.0543768	0.000552027	0.0271305	0.0766776	0.129818	0.0745426	0.0874746	0.00063223	0.0235971	0.071001	0.115811	0.110509	0.083387
23-1620	* 83	Turbidity 60 speckles 1	Turbidity 60 speckles 2	0.00197902	0.00153206	0.0155138	0.109139	0.00573026	0.00833938	0.00393794	0.0713503	0.128733	0.173314	0.0365484	0.017168	0.00360751	0.0955446	0.141857	0.120769	0.0457158	0.0192214
25-1621	* 84	Turbidity 60 speckles 1	Turbidity 20 speckles 2	0.0288502	0.0348103	0.080743	0.0647974	0.0124886	0.00396645	0.0584456	0.154502	0.118004	0.0603878	0.0209709	0.00697933	0.047395	0.101977	0.119282	0.0487528	0.031217	0.00642992
26-1606	* 85	Turbidity 60 speckles 1	Turbidity 20 speckles 2	0.00332363	0.00368278	0.0307306	0.13219	0.0130084	0.00661411	0.0086204	0.138244	0.123127	0.123551	0.0446651	0.0224728	0.00608061	0.0673951	0.132985	0.0659077	0.0550662	0.0223347
30-1598	* 86	Turbidity 60 speckles 1	Turbidity 40 speckles 3	0.0126797	0.00447007	0.0398785	0.0972799	0.0124347	0.00204773	0.0339036	0.10993	0.0910903	0.112161	0.0379319	0.00824793	0.0171328	0.14211	0.158274	0.0769734	0.033876	0.00957897
1-1587	* 87	Turbidity 80 speckles 1	Turbidity 40 speckles 1	0.0016995	0.00686486	0.250208	0.0271802	0.164809	0.218329	0.00144886	0.00997652	0.0349316	0.0259997	0.0235753	0.0564819	0.00332264	0.0123317	0.0183737	0.0735571	0.0484845	0.0224263
4-1590	* 88	Turbidity 80 speckles 1	Turbidity 60 speckles 3	0.0022586	0.00261684	0.0812027	0.0931481	0.0293439	0.0520538	0.00286772	0.051263	0.122328	0.124138	0.0322991	0.037895	0.00448408	0.0634479	0.0811657	0.146674	0.0500719	0.0227412
6-1592	* 89	Turbidity 80 speckles 1	Turbidity 100 speckles 1	7.4625e-05	0.000100483	0.112608	0.0136158	0.212085	0.415578	4.7999e-05	0.000992698	0.00849233	0.0182983	0.0146935	0.0758662	0.00013791	0.00359365	0.00450539	0.0777957	0.0210362	0.0204776
7-1593	* 90	Turbidity 80 speckles 1	Turbidity 40 speckles 1	0.00576146	0.00273098	0.341216	0.0626241	0.112421	0.0325781	0.00727399	0.0420017	0.0610628	0.0591663	0.0212833	0.0249675	0.00924329	0.0517687	0.0436833	0.087817	0.0247962	0.00960447
8-1594	* 91	Turbidity 80 speckles 1	Turbidity 100 speckles 1	0.000792084	0.00268079	0.0890549	0.0446487	0.145377	0.148901	0.000980831	0.00875178	0.0334114	0.0479883	0.0649811	0.0951887	0.00138749	0.0141929	0.030723	0.108079	0.100768	0.0620921
10-1595	92	Turbidity 80 speckles 1	Turbidity 80 speckles 1	8.26961e-05	0.000329938	0.0337128	0.0368326	0.297249	0.0585276	0.00019999	0.0039397	0.00778725	0.0204786	0.101901	0.170887	0.000133924	0.00214803	0.0111436	0.0279342	0.10532	0.121391
11-1596	* 93	Turbidity 80 speckles 1	Turbidity 40 speckles 1	0.00608392	0.00637249	0.240587	0.0771275	0.212297	0.0130472	0.0149536	0.0607376	0.0395189	0.0397164	0.0540357	0.0388481	0.00883538	0.0254755	0.0475574	0.0380645	0.0540757	0.0226661
13-1508	* 94	Turbidity 80 speckles 1	Turbidity 100 speckles 1	0.000255755	0.000857013	0.0892359	0.0356116	0.195134	0.217149	0.00029439	0.00523076	0.0210866	0.0337527	0.0477001	0.12214	0.000481381	0.00661202	0.0156701	0.0766997	0.0729008	0.059188
14-1498	* 95	Turbidity 80 speckles 1	Turbidity 100 speckles 1	0.000151731	0.000304655	0.0505798	0.0566864	0.133277	0.158028	0.000207884	0.00670075	0.0264691	0.0606655	0.0648723	0.143652	0.000282728	0.00921525	0.0229992	0.103309	0.0822382	0.0803605
17-1499	* 96	Turbidity 80 speckles 1	Turbidity 80 speckles 2	0.000917996	0.000204281	0.00658268	0.094157	0.0797893	0.124233	0.000494755	0.00541405	0.00891402	0.062398	0.225629	0.0794371	0.000228208	0.00779596	0.012981	0.036007	0.0696772	0.185139
18-1343	97	Turbidity 80 speckles 1	Turbidity 80 speckles 1	2.44134e-06	3.74921e-06	0.00183635	0.0187446	0.274409	0.0296567	5.65131e-06	0.000373986	0.000441885	0.00514979	0.144031	0.207016	1.47584e-06	9.72918e-05	0.00101719	0.00300182	0.0505661	0.263645
19-1497	* 98	Turbidity 80 speckles 1	Turbidity 100 speckles 3	0.00010252	9.05367e-05	0.00275584	0.0841212	0.0386695	0.0415688	0.000154645	0.00502808	0.0104541	0.067657	0.220629	0.110897	6.7229e-05	0.00516182	0.0203342	0.0395804	0.113253	0.239474
20-1337	* 99	Turbidity 80 speckles 1	Turbidity 20 speckles 2	0.0537144	0.0708148	0.0707323	0.0877462	0.0615181	0.0147544	0.0694405	0.0981739	0.0496723	0.0417498	0.0915616	0.0199778	0.0330525	0.0380672	0.0631767	0.0259039	0.0768276	0.033116
23-1620	* 100	Turbidity 80 speckles 1	Turbidity 100 speckles 3	1.95057e-05	5.61263e-05	0.00600838	0.0528201	0.152172	0.0106552	0.000100912	0.00420692	0.00459491	0.0232834	0.19137	0.18176	2.8749e-05	0.0012543	0.0124268	0.0146148	0.127823	0.216805
25-1621	* 101	Turbidity 80 speckles 1	Turbidity 80 speckles 2	9.20813e-05	0.000134191	0.00851193	0.0949823	0.0573046	0.0179996	0.000305847	0.0103007	0.0203229	0.0860731	0.170837	0.122573	0.000142155	0.00944428	0.0437776	0.0663456	0.135466	0.155387
26-1606	* 102	Turbidity 80 speckles 1	Turbidity 80 speckles 3	0.000798497	0.00662898	0.0349287	0.0543942	0.133421	0.0332982	0.00217902	0.0156087	0.023303	0.0324427	0.146252	0.106251	0.00130423	0.00720783	0.0379084	0.0378907	0.20046	0.125723
30-1598	103	Turbidity 80 speckles 1	Turbidity 80 speckles 1	6.84837e-05	7.32608e-05	0.0126342	0.0236913	0.31319	0.136461	6.63954e-05	0.000773869	0.00224214	0.0141829	0.123271	0.135202	3.97116e-05	0.00112555	0.00360367	0.0210553	0.0637119	0.148607
2-1588	104	Turbidity 100 speckles 1	Turbidity 100 speckles 1	0.00030599	0.000268183	0.0286078	0.0550111	0.0538095	0.459405	0.000140595	0.00633596	0.0260197	0.0591953	0.0383146	0.0840665	0.000279676	0.00895931	0.0121499	0.0731197	0.0380119	0.0559993
3-1589	105	Turbidity 100 speckles 1	Turbidity 100 speckles 1	0.000591611	0.000705166	0.148519	0.0424335	0.100791	0.240778	0.000464763	0.00858047	0.0444776	0.0615737	0.0236203	0.0646248	0.00115411	0.0214337	0.0235751	0.155752	0.0372346	0.0236912
6-1592	* 106	Turbidity 100 speckles 1	Turbidity 80 speckles 3	0.00148418	0.00486935	0.0571734	0.0944282	0.0468944	0.0591599	0.00248818	0.0442831	0.0902117	0.092666	0.0645812	0.0709111	0.00297128	0.0307134	0.0746734	0.0998573	0.106672	0.0559617
7-1593	* 107	Turbidity 100 speckles 1	Turbidity 80 speckles 1	6.44638e-05	0.000232116	0.0422615	0.0261627	0.390731	0.074431	0.000134181	0.00233585	0.00540854	0.0147216	0.0768495	0.159255	0.000102472	0.00156133	0.0071477	0.0250996	0.0790328	0.0944686
19-1497	* 108	Turbidity 100 speckles 1	Turbidity 80 speckles 3	0.000865787	0.00659877	0.071242	0.0560699	0.102726	0.131697	0.00127939	0.0183135	0.0479755	0.0467844	0.0698846	0.109658	0.00175991	0.0118462	0.0375984	0.0729269	0.133823	0.0789498
20-1337	109	Turbidity 100 speckles 1	Turbidity 100 speckles 1	0.000316644	0.000477318	0.00857396	0.0850336	0.0276361	0.203325	0.000233506	0.00970766	0.0330891	0.0916005	0.0981781	0.0997379	0.000274882	0.0112984	0.0263072	0.0772273	0.0915657	0.135417
23-1620	110	Turbidity 100 speckles 1	Turbidity 100 speckles 1	2.10844e-05	7.77854e-05	0.00565031	0.00230316	0.0980227	0.809134	4.03985e-06	8.74303e-05	0.000345342	0.000892113	0.00919233	0.0381937	8.13248e-06	5.10692e-05	0.000125247	0.0016619	0.0074231	0.0268062
25-1621	* 111	Turbidity 100 speckles 1	Turbidity 60 speckles 3	0.000478145	0.000528661	0.0271367	0.0758075	0.0549614	0.0511976	0.000797176	0.0103004	0.0409213	0.115699	0.0976443	0.0756239	0.000741643	0.0303152	0.0605282	0.180598	0.102731	0.0739896
28-1603	112	Turbidity 100 speckles 1	Turbidity 100 speckles 1	0.000125301	0.000151636	0.0147637	0.0442433	0.105452	0.31157	8.4295e-05	0.00255718	0.00992603	0.0384106	0.0857075	0.132961	9.59472e-05	0.00364775	0.00850056	0.0490849	0.0655281	0.127191
30-1598	113	Turbidity 100 speckles 1	Turbidity 100 speckles 1	0.00105024	0.00186076	0.0298295	0.0724148	0.098728	0.196679	0.000825737	0.0118148	0.025239	0.0517529	0.108592	0.103225	0.000811478	0.00940976	0.0213705	0.0515235	0.0979446	0.116929
1-1587	* 114	Turbidity 0 speckles 2	Turbidity 40 speckles 1	0.136566	0.0143383	0.26299	0.00635303	0.00208809	0.000715343	0.0970118	0.0510009	0.0439566	0.00982255	0.000333892	0.000146681	0.205595	0.133243	0.0185474	0.016722	0.000526511	4.27226e-05
3-1589	* 115	Turbidity 0 speckles 2	Turbidity 0 speckles 1	0.325129	0.180015	0.0303869	0.019489	0.00185607	0.00829793	0.0895708	0.112446	0.0432643	0.0105336	0.00315057	0.000729428	0.119923	0.0328365	0.0134882	0.00451294	0.00338247	0.000987574
5-1591	* 116	Turbidity 0 speckles 2	Turbidity 0 speckles 1	0.359269	0.0941702	0.0300686	0.00271938	0.000859467	0.000171658	0.243188	0.0269673	0.00883563	0.0019587	0.000540836	5.46084e-05	0.196994	0.0251718	0.0066814	0.00172263	0.0005694	5.74558e-05
6-1592	117	Turbidity 0 speckles 2	Turbidity 0 speckles 2	0.161667	0.330253	0.00153479	0.000134502	4.20245e-05	1.73636e-06	0.345741	0.0021534	0.00101727	0.000155678	0.000129001	2.48672e-06	0.147841	0.00584017	0.00295214	0.000292141	0.000236265	6.87747e-06
7-1593	* 118	Turbidity 0 speckles 2	Turbidity 20 speckles 1	0.0686005	0.154319	0.0429733	0.0270212	0.00428653	0.00109356	0.149781	0.122987	0.0757124	0.0242517	0.0110089	0.0019614	0.10675	0.0761151	0.0902965	0.0206387	0.0196768	0.00252651
8-1594	119	Turbidity 0 speckles 2	Turbidity 0 speckles 2	0.217943	0.0319009	0.00410432	0.00105631	1.52932e-05	3.28456e-06	0.326845	0.0307424	0.013054	0.00209994	6.90729e-05	3.01093e-06	0.270564	0.0852658	0.0144611	0.00176231	0.000107604	3.68757e-06
10-1595	120	Turbidity 0 speckles 2	Turbidity 0 speckles 2	0.169288	0.055049	0.00824688	0.00261213	4.33206e-05	1.02404e-05	0.296671	0.0876419	0.0257374	0.00334824	0.000148701	1.2137e-05	0.256327	0.0718178	0.0208185	0.00194747	0.000268925	1.22196e-05
11-1596	* 121	Turbidity 0 speckles 2	Turbidity 20 speckles 2	0.067947	0.00543249	0.0180078	0.0228159	0.000546646	1.59685e-05	0.258156	0.286675	0.0415194	0.0182535	0.0015919	0.000137455	0.0854927	0.125044	0.0618668	0.0051263	0.00123682	0.000133669
12-1597	* 122	Turbidity 0 speckles 2	Turbidity 0 speckles 3	0.12522	0.167825	0.051867	0.00844137	0.00111834	0.00071023	0.148816	0.071186	0.0602508	0.0109069	0.00151449	0.000333385	0.208553	0.0842083	0.0413481	0.013892	0.00352874	0.000280696
13-1508	* 123	Turbidity 0 speckles 2	Turbidity 20 speckles 1	0.0507969	0.162253	0.0317522	0.0290442	0.00255976	0.00226349	0.087396	0.114939	0.115219	0.0347976	0.0106635	0.00234782	0.089709	0.0955464	0.110348	0.0334643	0.0237597	0.00314007
14-1498	* 124	Turbidity 0 speckles 2	Turbidity 20 speckles 3	0.0177171	0.011665	0.0550314	0.0729941	0.00694047	0.00385612	0.0322841	0.142738	0.140606	0.0903027	0.0167132	0.00594401	0.0298869	0.142745	0.132637	0.0695896	0.0231051	0.00524491
15-1505	* 125	Turbidity 0 speckles 2	Turbidity 20 speckles 1	0.0925104	0.603151	0.00322324	0.000440902	4.70806e-05	2.86892e-05	0.123923	0.00855969	0.00636042	0.00055496	0.000168143	1.3109e-05	0.143638	0.00975114	0.00616251	0.000861133	0.000582985	2.26358e-05
17-1499	* 126	Turbidity 0 speckles 2	Turbidity 80 speckles 3	0.000933248	0.00607311	0.0469204	0.074974	0.140567	0.0264918	0.00283446	0.0305702	0.0304443	0.0370954	0.130278	0.108333	0.00160599	0.00819424	0.0427317	0.031899	0.171351	0.108704
19-1497	* 127	Turbidity 0 speckles 2	Turbidity 0 speckles 1	0.397845	0.0206189	0.000512269	0.00013123	5.1423e-07	1.44337e-07	0.31354	0.018594	0.00193885	0.000142478	2.62486e-06	6.43434e-08	0.232006	0.0134635	0.00115664	4.43585e-05	3.04649e-06	9.05188e-08
20-1337	* 128	Turbidity 0 speckles 2	Turbidity 0 speckles 3	0.215301	0.053476	0.000410894	6.16115e-05	1.31766e-07	3.37886e-08	0.342694	0.0236002	0.00276276	8.4426e-05	8.31066e-07	2.72129e-08	0.347839	0.0122208	0.00151335	3.3302e-05	2.20903e-06	2.90258e-08
21-1617	* 129	Turbidity 0 speckles 2	Turbidity 20 speckles 1	0.0779894	0.143152	0.118385	0.0240824	0.0118952	0.00315733	0.122905	0.0794787	0.0687241	0.0228118	0.0105237	0.00286307	0.118223	0.0758373	0.0678933	0.0304434	0.0190677	0.00256838
23-1620	* 130	Turbidity 0 speckles 2	Turbidity 0 speckles 1	0.604251	0.0146167	0.00602088	0.00218754	8.23543e-05	8.6581e-05	0.155503	0.0209661	0.00674967	0.00230151	0.000167937	8.88211e-06	0.138981	0.0430104	0.00378974	0.00116886	9.48712e-05	1.32516e-05
24-1618	* 131	Turbidity 0 speckles 2	Turbidity 20 speckles 3	0.0289085	0.0154332	0.125905	0.0633961	0.0262683	0.00539456	0.0516968	0.0837564	0.088978	0.0716773	0.0264625	0.00822189	0.0400321	0.131706	0.111874	0.082979	0.0304295	0.00688056
25-1621	132	Turbidity 0 speckles 2	Turbidity 0 speckles 2	0.175975	0.118855	0.000981664	0.000439851	2.43853e-06	6.57313e-07	0.357163	0.0380427	0.00824377	0.000586962	2.55753e-05	9.04307e-07	0.265787	0.0257384	0.00780487	0.000291207	5.99077e-05	1.51855e-06
26-1606	* 133	Turbidity 0 speckles 2	Turbidity 20 speckles 1	0.0188975	0.167709	0.0543739	0.0548791	0.0206524	0.00831502	0.0454509	0.113589	0.0913533	0.0367539	0.0468963	0.0168915	0.0342195	0.036307	0.102068	0.0319171	0.0975126	0.0222137
27-1615	* 134	Turbidity 0 speckles 2	Turbidity 100 speckles 1	0.1058	0.0949425	0.16854	0.0223082	0.152102	0.239254	0.0232571	0.011419	0.0140988	0.011124	0.0339183	0.0139787	0.0283225	0.0126227	0.00797574	0.0175838	0.0262965	0.0164551
1-1587	* 135	Turbidity 20 speckles 2	Turbidity 40 speckles 2	0.0105839	0.00985903	0.0373617	0.0710056	0.00453744	0.00707199	0.0160092	0.111462	0.170646	0.110441	0.0161826	0.00711238	0.0198202	0.142279	0.137039	0.0954516	0.0266031	0.00653304
3-1589	136	Turbidity 20 speckles 2	Turbidity 20 speckles 2	0.00768137	0.0142561	0.0652701	0.101503	0.019244	0.0113464	0.0158893	0.142865	0.136052	0.0892099	0.0363427	0.021144	0.014512	0.067366	0.118549	0.0639841	0.0566276	0.0181566
4-1590	* 137	Turbidity 20 speckles 2	Turbidity 40 speckles 2	0.00512111	0.00742451	0.0165723	0.0772606	0.00262387	0.00776715	0.0082903	0.0994285	0.183983	0.132422	0.0201395	0.00885217	0.0103781	0.119329	0.153062	0.101154	0.0360034	0.0101887
5-1591	* 138	Turbidity 20 speckles 2	Turbidity 60 speckles 1	0.000694625	0.00105033	0.0268072	0.141961	0.0630067	0.0108364	0.00251668	0.0536441	0.0465876	0.0916141	0.129044	0.0802442	0.00113143	0.020046	0.0767884	0.0508206	0.118015	0.0851915
6-1592	* 139	Turbidity 20 speckles 2	Turbidity 20 speckles 1	0.0345646	0.840068	0.00268267	0.000164515	3.52493e-05	3.04735e-05	0.042043	0.00515731	0.00290063	0.000129369	5.50709e-05	9.296e-06	0.068344	0.00172231	0.0016079	0.000187771	0.000286838	1.13866e-05
7-1593	* 140	Turbidity 20 speckles 2	Turbidity 40 speckles 2	0.00937108	0.0411398	0.088755	0.0709568	0.0191581	0.0330572	0.0131715	0.103678	0.160295	0.0715518	0.0281626	0.0234138	0.0200732	0.0588371	0.0987676	0.0770933	0.0644115	0.0181069
8-1594	* 141	Turbidity 20 speckles 2	Turbidity 100 speckles 1	0.0379672	0.0277713	0.0654298	0.0920718	0.042247	0.295465	0.0101111	0.0568087	0.0616083	0.0540742	0.0489913	0.0282721	0.0138692	0.0298215	0.0245122	0.0348128	0.0402673	0.0358988
9-1243	* 142	Turbidity 20 speckles 2	Turbidity 0 speckles 1	0.272722	0.0533047	0.0112345	0.00780714	0.000150947	0.00014748	0.19658	0.11259	0.0376605	0.00807052	0.000567532	5.67242e-05	0.190565	0.0826019	0.0215907	0.00360827	0.000670451	7.21771e-05
10-1595	143	Turbidity 20 speckles 2	Turbidity 20 speckles 2	0.00997068	0.00705412	0.0581908	0.119734	0.0310293	0.00295111	0.0328546	0.142318	0.0805223	0.08794	0.06012	0.0173043	0.0142049	0.0752594	0.135082	0.050846	0.0559271	0.0186909
11-1596	* 144	Turbidity 20 speckles 2	Turbidity 20 speckles 1	0.0383204	0.132289	0.0784064	0.0729576	0.041157	0.0550526	0.0319189	0.0928773	0.0772726	0.0403132	0.0570535	0.0251625	0.0309264	0.0313043	0.0525597	0.0309104	0.0783151	0.0332029
12-1597	* 145	Turbidity 20 speckles 2	Turbidity 20 speckles 3	0.0778411	0.00732873	0.0277788	0.0177345	0.00031207	8.51694e-05	0.133087	0.2012	0.0822051	0.0261778	0.000764569	0.000124573	0.119584	0.228623	0.0626596	0.0134785	0.000928294	8.65843e-05
13-1508	* 146	Turbidity 20 speckles 2	Turbidity 40 speckles 1	0.0467717	0.104398	0.180408	0.0583202	0.0442316	0.0876848	0.026772	0.0971927	0.0871368	0.0337714	0.0234601	0.0180837	0.0413925	0.0341633	0.0355563	0.0305835	0.0360901	0.0139836
14-1498	* 147	Turbidity 20 speckles 2	Turbidity 20 speckles 3	0.0641298	0.0286261	0.129612	0.0281851	0.0100902	0.00462484	0.0723121	0.049586	0.0844339	0.0484713	0.0092118	0.00250017	0.0879415	0.189129	0.0861561	0.0898901	0.0131593	0.00194125
15-1505	* 148	Turbidity 20 speckles 2	Turbidity 0 speckles 2	0.0813186	0.204723	0.0102073	0.0142304	0.000724866	0.000175929	0.221916	0.103551	0.0515355	0.0143106	0.00593327	0.000489392	0.11998	0.0670651	0.0823508	0.00965705	0.0108142	0.00101618
17-1499	* 149	Turbidity 20 speckles 2	Turbidity 40 speckles 3	0.0480359	0.08305	0.0205789	0.0362312	0.00242495	0.00119887	0.103741	0.105278	0.1021	0.0484242	0.0168109	0.00226288	0.0726015	0.131829	0.15118	0.0424226	0.0278777	0.00395264
19-1497	* 150	Turbidity 20 speckles 2	Turbidity 20 speckles 3	0.0200187	0.00519491	0.0278204	0.0466245	0.00103844	0.0012802	0.028925	0.150371	0.162594	0.0872555	0.00417853	0.00128499	0.0356575	0.242398	0.118459	0.0598843	0.00598805	0.0010272
20-1337	* 151	Turbidity 20 speckles 2	Turbidity 20 speckles 3	0.0088926	0.00316616	0.0424375	0.0895732	0.00676268	0.00387323	0.0166006	0.117661	0.13304	0.126631	0.0186043	0.00707081	0.0145768	0.156943	0.135519	0.0914056	0.0212275	0.00601449
21-1617	* 152	Turbidity 20 speckles 2	Turbidity 80 speckles 3	0.00148789	0.00837215	0.0289889	0.0991747	0.0977283	0.00567722	0.0077413	0.0667535	0.0297511	0.0358878	0.169643	0.0747551	0.00234167	0.00886337	0.0609706	0.0174808	0.180779	0.103603
22-1616	* 153	Turbidity 20 speckles 2	Turbidity 40 speckles 2	0.038759	0.0257842	0.0821446	0.0877441	0.0154904	0.0509679	0.0219929	0.107504	0.135126	0.0874035	0.0246123	0.0123946	0.0318532	0.0979705	0.0687532	0.0701403	0.0294476	0.0119118
23-1620	154	Turbidity 20 speckles 2	Turbidity 20 speckles 2	0.0286445	0.00502676	0.0794407	0.0929736	0.0318285	0.000539066	0.117091	0.150528	0.0492851	0.0638701	0.040416	0.00575448	0.0307205	0.1135	0.125264	0.0345858	0.0243486	0.00618327
24-1618	* 155	Turbidity 20 speckles 2	Turbidity 20 speckles 3	0.0109791	0.00398748	0.0256183	0.0587789	0.00155753	0.00285553	0.0153937	0.119771	0.175007	0.115542	0.00706576	0.0026853	0.0203192	0.211479	0.129316	0.0869406	0.0104513	0.00225192
25-1621	* 156	Turbidity 20 speckles 2	Turbidity 0 speckles 3	0.142457	0.0325229	0.0956984	0.0111876	0.00257262	0.000592659	0.166209	0.0513155	0.0489776	0.0179694	0.00193381	0.000343652	0.182961	0.167347	0.0471874	0.0278276	0.00265491	0.000242134
26-1606	* 157	Turbidity 20 speckles 2	Turbidity 0 speckles 2	0.0611252	0.0174958	0.0209062	0.0357853	0.00284605	4.6138e-05	0.3138	0.220861	0.0364338	0.0218768	0.00977041	0.000689799	0.0696591	0.0818712	0.0908277	0.00746803	0.00749059	0.00104699
1-1587	158	Turbidity 40 speckles 2	Turbidity 40 speckles 2	0.00253449	0.00327145	0.0466183	0.096548	0.0123528	0.031108	0.00345804	0.0717537	0.156755	0.139096	0.0271629	0.0257894	0.00529887	0.0781995	0.103181	0.132987	0.0454242	0.0184618
3-1589	* 159	Turbidity 40 speckles 2	Turbidity 20 speckles 2	0.0145414	0.0105132	0.0388819	0.0876293	0.00724667	0.00245236	0.0350635	0.168151	0.125844	0.0922119	0.0242305	0.00697386	0.0236492	0.120748	0.148738	0.0557892	0.0299183	0.00741685
4-1590	* 160	Turbidity 40 speckles 2	Turbidity 60 speckles 2	0.00255089	0.00180488	0.0203955	0.0857355	0.00427849	0.012631	0.00364124	0.0618654	0.153927	0.169949	0.0215242	0.0124935	0.00493066	0.121407	0.127703	0.151986	0.0316005	0.0115755
5-1591	* 161	Turbidity 40 speckles 2	Turbidity 20 speckles 2	0.0342039	0.0418706	0.0568906	0.0485123	0.00436614	0.00323203	0.0562686	0.159185	0.146503	0.0574588	0.0105484	0.00351048	0.0613751	0.128842	0.117255	0.0478119	0.0189645	0.0032009
6-1592	162	Turbidity 40 speckles 2	Turbidity 40 speckles 2	0.0164236	0.14827	0.0552776	0.0497609	0.00755831	0.0161577	0.0248517	0.140448	0.169196	0.0460668	0.0185657	0.0116882	0.0377065	0.0512938	0.0986144	0.0427172	0.054203	0.0111999
7-1593	* 163	Turbidity 40 speckles 2	Turbidity 60 speckles 1	0.00276252	0.00787942	0.0339283	0.122737	0.0240783	0.0128596	0.00733778	0.107102	0.104716	0.0963766	0.0711838	0.0414189	0.00522811	0.0397212	0.115949	0.0594993	0.102251	0.0449718
9-1243	* 164	Turbidity 40 speckles 2	Turbidity 60 speckles 3	0.000355286	0.000806299	0.03601	0.0774224	0.0345231	0.135441	0.00042477	0.0170081	0.0741157	0.113836	0.0482991	0.0865461	0.000761487	0.0252564	0.0505851	0.161679	0.0797704	0.0571601
10-1595	* 165	Turbidity 40 speckles 2	Turbidity 20 speckles 2	0.0340317	0.0466638	0.0238252	0.0375245	0.00103091	0.00148792	0.055643	0.18743	0.169359	0.0525654	0.0057029	0.00153582	0.066471	0.144198	0.123198	0.0357972	0.0118713	0.00166404
11-1596	* 166	Turbidity 40 speckles 2	Turbidity 100 speckles 1	0.0121902	0.0593759	0.0678157	0.0741853	0.032345	0.201316	0.00706039	0.0666443	0.0998892	0.051235	0.0435613	0.0415001	0.0122647	0.0247478	0.0415942	0.0451313	0.0770135	0.0421304
12-1597	* 167	Turbidity 40 speckles 2	Turbidity 60 speckles 2	0.00195297	0.00248917	0.0566374	0.111231	0.0277089	0.0332793	0.00319703	0.0625156	0.116012	0.129926	0.0443194	0.0420798	0.0037796	0.0569948	0.0936708	0.120978	0.0628306	0.0303971
13-1508	* 168	Turbidity 40 speckles 2	Turbidity 0 speckles 2	0.0973154	0.0088698	0.0237818	0.0192309	0.00188864	2.03231e-05	0.409546	0.122109	0.0227596	0.0153081	0.00413833	0.000220706	0.0940327	0.109024	0.0619178	0.00693876	0.00260952	0.000288565
14-1498	* 169	Turbidity 40 speckles 2	Turbidity 20 speckles 2	0.105144	0.005147	0.108435	0.0867676	0.0309384	0.00144638	0.145615	0.14812	0.0388974	0.0497122	0.0232982	0.00328664	0.0494494	0.113143	0.055977	0.0218435	0.00941086	0.00336905
15-1505	* 170	Turbidity 40 speckles 2	Turbidity 20 speckles 1	0.0545604	0.18043	0.0873968	0.0246385	0.0117692	0.0104398	0.0658197	0.0441409	0.0868798	0.0343273	0.017428	0.00511915	0.0861911	0.0902857	0.0871921	0.0695185	0.0382187	0.00564451
17-1499	* 171	Turbidity 40 speckles 2	Turbidity 20 speckles 3	0.0118837	0.00350266	0.0816714	0.0592589	0.00650516	0.0090346	0.0130028	0.0776743	0.14865	0.112371	0.0088694	0.00514724	0.0207272	0.195882	0.0993114	0.131101	0.0123903	0.00301779
20-1337	* 172	Turbidity 40 speckles 2	Turbidity 60 speckles 3	0.00164072	0.0034034	0.0360192	0.0671889	0.028648	0.0603366	0.00216828	0.018703	0.0780013	0.114045	0.0640979	0.0464519	0.00286059	0.0506074	0.0845981	0.195885	0.0986825	0.0466613
21-1617	* 173	Turbidity 40 speckles 2	Turbidity 80 speckles 2	0.000562459	0.000460948	0.0140522	0.111052	0.111856	0.0375353	0.000907245	0.0158128	0.0150878	0.0554162	0.200391	0.107877	0.000361481	0.00714044	0.0239962	0.0286159	0.104909	0.163965
22-1616	* 174	Turbidity 40 speckles 2	Turbidity 0 speckles 1	0.390199	0.056573	0.0102545	0.00195516	0.000149746	5.94994e-05	0.242616	0.022983	0.00963636	0.00225082	0.000270619	1.67045e-05	0.209025	0.0438821	0.0079374	0.00188694	0.000281452	2.2601e-05
23-1620	* 175	Turbidity 40 speckles 2	Turbidity 20 speckles 3	0.0107646	0.00349663	0.0559172	0.0699911	0.00552405	0.00577383	0.0147957	0.0975064	0.148538	0.119866	0.0114537	0.00537911	0.0185053	0.185804	0.117287	0.110624	0.0149814	0.00379133
24-1618	176	Turbidity 40 speckles 2	Turbidity 40 speckles 2	0.00913333	0.0196576	0.0837092	0.0741039	0.0232439	0.0268052	0.013166	0.0718754	0.131948	0.0895756	0.0357286	0.0224408	0.0168011	0.0792666	0.109502	0.110725	0.0634399	0.018878
25-1621	* 177	Turbidity 40 speckles 2	Turbidity 40 speckles 1	0.0286273	0.0767576	0.302775	0.0223165	0.046175	0.057208	0.0219956	0.0235289	0.0719648	0.0307252	0.0141078	0.0110608	0.0483928	0.0608618	0.0456081	0.0991993	0.0324024	0.00629345
26-1606	* 178	Turbidity 40 speckles 2	Turbidity 20 speckles 1	0.0224783	0.201661	0.0437781	0.0462426	0.00983043	0.0074659	0.0462479	0.121612	0.112487	0.0370701	0.0293245	0.010562	0.0434893	0.0452971	0.105493	0.0329298	0.0702486	0.0137827
1-1587	* 179	Turbidity 60 speckles 2	Turbidity 20 speckles 3	0.0659335	0.0506386	0.0817228	0.0587522	0.0218362	0.0554942	0.0345394	0.0481021	0.0916005	0.0718204	0.0358898	0.011163	0.0449538	0.107263	0.0693704	0.0955161	0.04111	0.0142941
3-1589	180	Turbidity 60 speckles 2	Turbidity 60 speckles 2	0.00189576	0.00162911	0.0086593	0.108327	0.0027944	0.00467248	0.00427019	0.0882994	0.139206	0.175146	0.0325106	0.0123581	0.00355971	0.0989389	0.161326	0.0980141	0.0418442	0.0165478
4-1590	* 181	Turbidity 60 speckles 2	Turbidity 60 speckles 1	0.00051231	0.000675621	0.00764332	0.141498	0.0129799	0.113796	0.000440236	0.0322592	0.0687328	0.140849	0.0815099	0.0766984	0.00049891	0.0196855	0.0454288	0.0710161	0.08057	0.105206
6-1592	* 182	Turbidity 60 speckles 2	Turbidity 40 speckles 2	0.0198814	0.0798471	0.0856726	0.0495032	0.0121497	0.0230657	0.0245621	0.087265	0.156816	0.0608278	0.0205207	0.0120606	0.0397712	0.0819651	0.104156	0.0818043	0.049675	0.0104571
8-1594	* 183	Turbidity 60 speckles 2	Turbidity 20 speckles 3	0.0103336	0.00301295	0.104921	0.0727406	0.0141356	0.0104076	0.0132174	0.0750406	0.124866	0.115237	0.0146711	0.00851441	0.016869	0.162395	0.0993862	0.131431	0.0177895	0.00503077
9-1243	* 184	Turbidity 60 speckles 2	Turbidity 100 speckles 2	0.000182882	0.000450025	0.0251585	0.0871544	0.06581	0.0750004	0.000347148	0.0142082	0.0399578	0.0883748	0.0929905	0.13485	0.000349817	0.0126736	0.0419144	0.0959695	0.116288	0.10832
10-1595	* 185	Turbidity 60 speckles 2	Turbidity 100 speckles 2	0.000170075	0.000417754	0.0249691	0.0858443	0.071294	0.0730951	0.000331348	0.013447	0.0369459	0.0844766	0.0962612	0.139594	0.000321749	0.0116927	0.0399027	0.0913904	0.117571	0.112276
12-1597	* 186	Turbidity 60 speckles 2	Turbidity 20 speckles 3	0.0214966	0.0116324	0.124732	0.0551738	0.0111623	0.00985071	0.0254778	0.0917735	0.139388	0.0812131	0.0111064	0.00603151	0.0369188	0.156694	0.0969177	0.0996383	0.0171054	0.00368734
13-1508	* 187	Turbidity 60 speckles 2	Turbidity 40 speckles 3	0.00441218	0.00186705	0.0262553	0.150569	0.0184146	0.00167879	0.0177612	0.138393	0.0749587	0.121181	0.0678859	0.0168978	0.00615464	0.0776169	0.151387	0.0523091	0.0511608	0.0210972
14-1498	188	Turbidity 60 speckles 2	Turbidity 60 speckles 2	0.00406422	0.00522253	0.0405327	0.0992505	0.0161589	0.0160696	0.00734605	0.0715279	0.122808	0.127585	0.0451587	0.0245292	0.00723987	0.0815553	0.126329	0.117297	0.0634446	0.0238824
15-1505	* 189	Turbidity 60 speckles 2	Turbidity 60 speckles 3	0.00221537	0.000754354	0.0331134	0.109936	0.0542677	0.116731	0.00153154	0.0174214	0.0452298	0.130225	0.0909947	0.0565053	0.00150166	0.0402627	0.0434826	0.130972	0.0615354	0.0633212
19-1497	* 190	Turbidity 60 speckles 2	Turbidity 80 speckles 1	0.00096641	0.000484798	0.118016	0.0775484	0.164587	0.0530558	0.00148017	0.0146477	0.0367553	0.087511	0.0629773	0.0689836	0.00141675	0.0318071	0.0430553	0.141695	0.0568207	0.0381917
20-1337	* 191	Turbidity 60 speckles 2	Turbidity 80 speckles 1	0.000419925	0.000566868	0.0385021	0.110391	0.160506	0.0141582	0.00153078	0.027404	0.0242403	0.0602348	0.143568	0.110323	0.000628371	0.0107734	0.0439596	0.0408277	0.113398	0.0985669
23-1620	* 192	Turbidity 60 speckles 2	Turbidity 40 speckles 3	0.0440512	0.0174027	0.0262225	0.109962	0.0134875	0.00737399	0.0522142	0.101954	0.0775605	0.0984675	0.0689255	0.00982494	0.0260189	0.110643	0.112693	0.0547555	0.0482798	0.0201628
25-1621	* 193	Turbidity 60 speckles 2	Turbidity 80 speckles 2	0.00300016	0.00159637	0.0261364	0.137476	0.0471047	0.00243992	0.0133626	0.0646185	0.043543	0.104946	0.142753	0.0310451	0.00363661	0.0509146	0.128724	0.0596952	0.0928262	0.0461817
26-1606	* 194	Turbidity 60 speckles 2	Turbidity 80 speckles 3	0.00117054	0.0109932	0.0327021	0.0813874	0.0359931	0.0609135	0.00221651	0.0413242	0.0826553	0.0703958	0.0814714	0.0837177	0.00252473	0.0187159	0.0716446	0.0707725	0.165188	0.0862133
30-1598	* 195	Turbidity 60 speckles 2	Turbidity 60 speckles 3	0.00120061	0.000364502	0.0451376	0.104645	0.0566269	0.0179016	0.00235464	0.0212278	0.0494294	0.151204	0.0788922	0.0427534	0.00162166	0.0643392	0.0837729	0.181839	0.0599077	0.0367809
1-1587	* 196	Turbidity 80 speckles 2	Turbidity 60 speckles 3	0.000614817	0.00108686	0.0414435	0.107281	0.0511754	0.0538627	0.00111236	0.031203	0.0696406	0.113309	0.0735146	0.0862624	0.00116994	0.0274301	0.0659884	0.113509	0.0956009	0.0657948
4-1590	* 197	Turbidity 80 speckles 2	Turbidity 20 speckles 2	0.0178809	0.0268977	0.0241575	0.053448	0.00133532	0.00216436	0.0315748	0.239668	0.195212	0.0652382	0.00704126	0.00268235	0.0382321	0.117233	0.124267	0.0358637	0.0145176	0.00258552
5-1591	* 198	Turbidity 80 speckles 2	Turbidity 100 speckles 3	0.000190272	0.000283218	0.00812321	0.0763965	0.0483427	0.169626	0.00016835	0.00659566	0.0190971	0.0667238	0.12492	0.126909	0.000152901	0.00642167	0.0186242	0.0547857	0.098768	0.173872
8-1594	* 199	Turbidity 80 speckles 2	Turbidity 100 speckles 3	0.000102504	6.69016e-05	0.00942751	0.0535594	0.117274	0.15679	9.11845e-05	0.00209859	0.00752188	0.048854	0.144829	0.137363	6.57074e-05	0.00428519	0.0105578	0.0564439	0.0786126	0.172058
9-1243	* 200	Turbidity 80 speckles 2	Turbidity 80 speckles 1	0.00614931	0.00471493	0.049103	0.125264	0.180681	0.0156717	0.0117109	0.0544847	0.0220727	0.0426808	0.177586	0.058576	0.00356507	0.0135342	0.0365699	0.0192081	0.0939653	0.084462
13-1508	201	Turbidity 80 speckles 2	Turbidity 80 speckles 2	0.0168163	0.00960884	0.0459656	0.0807162	0.070215	0.0515209	0.0139196	0.0205677	0.0405589	0.0856787	0.137407	0.0322928	0.0091302	0.0586428	0.0644862	0.109586	0.0954955	0.0573913
14-1498	202	Turbidity 80 speckles 2	Turbidity 80 speckles 2	2.52707e-05	3.97157e-05	0.0038538	0.0677299	0.0920666	0.00611644	0.000144086	0.00483574	0.00574145	0.0386891	0.241862	0.14044	3.36836e-05	0.00246712	0.0207471	0.0225446	0.13529	0.217373
15-1505	* 203	Turbidity 80 speckles 2	Turbidity 80 speckles 3	0.000672413	0.00166373	0.0161615	0.0831621	0.0474821	0.0196683	0.00181902	0.0175441	0.0367218	0.0853238	0.155919	0.0740032	0.0010199	0.0210046	0.0744878	0.0883054	0.166212	0.108829
17-1499	* 204	Turbidity 80 speckles 2	Turbidity 80 speckles 3	0.000212452	0.00105393	0.0212418	0.0762236	0.0922561	0.0406924	0.000578051	0.0154738	0.0262392	0.0510324	0.132093	0.145062	0.000385783	0.00671024	0.0358909	0.0457529	0.162657	0.146445
20-1337	* 205	Turbidity 80 speckles 2	Turbidity 100 speckles 2	0.000124614	0.000336111	0.015749	0.0919999	0.0664532	0.0414988	0.000321267	0.0141417	0.0295197	0.0770082	0.124586	0.146209	0.000227283	0.00882976	0.0399461	0.0654064	0.135907	0.141736
23-1620	206	Turbidity 80 speckles 2	Turbidity 80 speckles 2	6.76729e-05	8.85229e-05	0.0122275	0.0755734	0.112263	0.0248393	0.000209173	0.00606909	0.0130794	0.0633513	0.167529	0.148536	9.92084e-05	0.00631943	0.0284	0.0603466	0.12315	0.157851
26-1606	* 207	Turbidity 80 speckles 2	Turbidity 80 speckles 1	0.00012134	0.00044167	0.0538442	0.0348856	0.294312	0.105755	0.000216057	0.00395743	0.0105387	0.0234965	0.0760432	0.157579	0.000206084	0.0030825	0.0116903	0.040979	0.0900975	0.0927532
1-1587	* 208	Turbidity 100 speckles 2	Turbidity 80 speckles 3	0.000696287	0.00356183	0.0230402	0.0940584	0.0225707	0.0601139	0.00121721	0.0376344	0.0948486	0.104808	0.0700078	0.0768752	0.0015252	0.0251751	0.0789949	0.100199	0.128751	0.0759226
5-1591	209	Turbidity 100 speckles 2	Turbidity 100 speckles 2	6.09046e-05	0.000209751	0.0140676	0.0667182	0.0599372	0.101583	0.000112184	0.00687183	0.0261157	0.0710598	0.095482	0.171117	0.000121044	0.00671407	0.0277841	0.0846041	0.123244	0.144198
6-1592	210	Turbidity 100 speckles 2	Turbidity 100 speckles 2	2.91081e-05	7.62749e-05	0.0104156	0.053889	0.178504	0.0205207	0.000113799	0.00437389	0.00628796	0.027927	0.161671	0.189744	4.44989e-05	0.00181612	0.0135726	0.022328	0.120905	0.187781
7-1593	* 211	Turbidity 100 speckles 2	Turbidity 100 speckles 1	0.000140856	0.000233781	0.00646245	0.0914104	0.0223333	0.227995	0.000106493	0.0101471	0.0326654	0.0910996	0.082828	0.119025	0.000136843	0.00790157	0.0214378	0.0624707	0.0802104	0.143396
9-1243	* 212	Turbidity 100 speckles 2	Turbidity 100 speckles 3	2.64198e-05	7.64341e-05	0.00669544	0.060215	0.130384	0.0125389	0.000126417	0.00540595	0.00633219	0.0290399	0.187935	0.178495	4.025e-05	0.00173992	0.0156896	0.0184359	0.134737	0.212087
11-1596	* 213	Turbidity 100 speckles 2	Turbidity 80 speckles 2	6.18896e-05	8.08116e-05	0.0119341	0.0732024	0.1196	0.0238067	0.000196341	0.00564866	0.0118928	0.0595522	0.170545	0.15121	8.97345e-05	0.00573359	0.0265884	0.0565138	0.122443	0.160901
12-1597	* 214	Turbidity 100 speckles 2	Turbidity 100 speckles 1	3.09561e-05	4.0968e-05	0.0036049	0.0139115	0.114663	0.524312	1.05676e-05	0.000359225	0.00112181	0.00650858	0.0593437	0.105498	1.01932e-05	0.000273435	0.000819984	0.00659735	0.0290387	0.133856
15-1505	* 215	Turbidity 100 speckles 2	Turbidity 80 speckles 1	0.00011002	0.000487259	0.0261344	0.0507743	0.20132	0.0455435	0.000301189	0.00677139	0.0116952	0.0287422	0.125889	0.170843	0.000183535	0.00308925	0.0176007	0.0314863	0.133885	0.145143
17-1499	* 216	Turbidity 100 speckles 2	Turbidity 80 speckles 2	2.60398e-05	3.70006e-05	0.00598382	0.0600435	0.137327	0.00981124	0.000124507	0.00372404	0.00530163	0.0357678	0.216608	0.155423	3.44466e-05	0.0023894	0.0171837	0.0261495	0.12344	0.200626
23-1620	* 217	Turbidity 100 speckles 2	Turbidity 60 speckles 3	0.00057658	0.00130266	0.0316859	0.0805472	0.0457035	0.0708075	0.000913212	0.0171586	0.0587636	0.105672	0.081264	0.0833075	0.00105294	0.0266572	0.0626785	0.144319	0.112757	0.0748325
25-1621	* 218	Turbidity 100 speckles 2	Turbidity 100 speckles 1	3.58379e-05	7.4969e-05	0.0529073	0.0155741	0.1418	0.474756	2.53206e-05	0.000894458	0.00903535	0.0223831	0.0202028	0.104321	7.08846e-05	0.00296777	0.00511288	0.0837903	0.0307197	0.035329
26-1606	219	Turbidity 100 speckles 2	Turbidity 100 speckles 2	0.000110458	0.000243099	0.0338278	0.06393	0.143783	0.0934189	0.000205542	0.00712548	0.0208918	0.0564778	0.0928577	0.166403	0.000196257	0.00685936	0.0234182	0.0752235	0.102686	0.112342
1-1587	* 220	Turbidity 0 speckles 3	Turbidity 20 speckles 1	0.0764393	0.210815	0.0418425	0.0521303	0.00829878	0.013093	0.0669321	0.153634	0.0907277	0.0314769	0.0223259	0.00644749	0.0639193	0.0438051	0.05694	0.017948	0.0335757	0.00964907
3-1589	* 221	Turbidity 0 speckles 3	Turbidity 20 speckles 1	0.0711709	0.501723	0.0379164	0.0047224	0.000976117	0.00108297	0.0822883	0.0520962	0.041727	0.00440648	0.00113911	0.000383838	0.144364	0.0247479	0.0211697	0.00568313	0.0040783	0.000324154
5-1591	* 222	Turbidity 0 speckles 3	Turbidity 60 speckles 2	0.0393831	0.00228047	0.0110328	0.132245	0.0119181	0.0280379	0.0164006	0.0319593	0.0470471	0.174411	0.104945	0.010455	0.00864751	0.143802	0.0695885	0.101135	0.0349543	0.0317565
6-1592	* 223	Turbidity 0 speckles 3	Turbidity 0 speckles 1	0.275988	0.0173446	0.0218221	0.0505879	0.00160281	0.00353713	0.0979917	0.165784	0.0630394	0.0402633	0.00574023	0.000750825	0.0809406	0.124638	0.0329527	0.0126704	0.00317336	0.00117298
7-1593	224	Turbidity 0 speckles 3	Turbidity 0 speckles 3	0.220498	0.130347	0.141323	0.000546477	0.00135981	9.57437e-05	0.189185	0.00959537	0.00448039	0.000440143	8.47123e-05	2.15584e-05	0.286326	0.0119287	0.00250742	0.00107537	0.000176512	8.01248e-06
8-1594	225	Turbidity 0 speckles 3	Turbidity 0 speckles 3	0.261147	0.131602	0.00314339	1.04679e-05	1.24036e-06	1.49497e-07	0.213068	0.00294912	0.0005144	1.00398e-05	2.96835e-07	2.45244e-08	0.385259	0.0020927	0.000187837	1.3512e-05	1.00403e-06	1.15041e-08
9-1243	226	Turbidity 0 speckles 3	Turbidity 0 speckles 3	0.17421	0.0461807	0.0461012	0.00390562	0.000210874	9.5622e-05	0.179844	0.0869278	0.0425422	0.00541248	0.000171174	3.72909e-05	0.291765	0.0972441	0.0199088	0.00507607	0.000348007	1.92994e-05
10-1595	* 227	Turbidity 0 speckles 3	Turbidity 0 speckles 2	0.0936091	0.131062	0.00303547	0.00912702	8.46775e-05	5.61535e-05	0.217032	0.0887415	0.0606112	0.0160499	0.00228146	0.000115041	0.139473	0.126909	0.0966556	0.0104418	0.00440911	0.000305987
11-1596	* 228	Turbidity 0 speckles 3	Turbidity 40 speckles 2	0.0043384	0.0113711	0.0447112	0.0988729	0.0138563	0.0206179	0.00764583	0.107343	0.155215	0.106028	0.037033	0.0266261	0.00899916	0.0629804	0.118546	0.0849665	0.0670174	0.0238318
12-1597	* 229	Turbidity 0 speckles 3	Turbidity 0 speckles 1	0.402343	0.123857	0.0230365	0.00125066	0.000335876	0.000275114	0.158186	0.0113016	0.00840317	0.0015281	0.000236503	2.57792e-05	0.232054	0.0294933	0.00493377	0.00237827	0.000334702	2.63323e-05
13-1508	* 230	Turbidity 0 speckles 3	Turbidity 20 speckles 2	0.0335861	0.0410401	0.0596174	0.0504533	0.00499429	0.00332595	0.0567089	0.159077	0.14303	0.0579936	0.0115296	0.00383705	0.0596052	0.125513	0.117866	0.0480749	0.0202452	0.00350318
14-1498	231	Turbidity 0 speckles 3	Turbidity 0 speckles 3	0.227226	0.102083	0.0166853	0.000646912	3.63559e-05	1.95587e-05	0.196088	0.0269128	0.0136513	0.00098505	3.10612e-05	4.47635e-06	0.369791	0.0383243	0.00619395	0.00123572	8.29152e-05	2.69093e-06
15-1505	* 232	Turbidity 0 speckles 3	Turbidity 20 speckles 1	0.109065	0.679676	0.00463895	0.00126104	0.000137426	0.000284745	0.0705065	0.019983	0.00885986	0.000809688	0.000379254	5.48589e-05	0.0927536	0.00563943	0.00425419	0.000612813	0.000989149	9.36908e-05
17-1499	* 233	Turbidity 0 speckles 3	Turbidity 40 speckles 1	0.0592866	0.109508	0.155527	0.0269627	0.00951576	0.00710947	0.068715	0.095501	0.107551	0.0294946	0.00693214	0.00329648	0.106648	0.0893502	0.0660332	0.041089	0.0153074	0.00217148
20-1337	* 234	Turbidity 0 speckles 3	Turbidity 0 speckles 2	0.239195	0.0173996	0.00123329	0.000448303	3.70384e-06	6.04616e-07	0.375709	0.0125183	0.00626249	0.00128631	3.5031e-05	6.59972e-07	0.242626	0.0910917	0.0109064	0.00123675	4.5066e-05	1.18049e-06
21-1617	* 235	Turbidity 0 speckles 3	Turbidity 20 speckles 2	0.0683622	0.0716382	0.049756	0.0247787	0.00303813	0.000202028	0.212369	0.275835	0.0535951	0.0128964	0.00414872	0.00081752	0.109095	0.0478012	0.0534972	0.00543632	0.00600089	0.000732962
23-1620	236	Turbidity 0 speckles 3	Turbidity 0 speckles 3	0.214847	0.106951	0.00981038	0.000671269	2.03854e-05	1.13357e-05	0.215411	0.0334564	0.014487	0.00100996	3.0357e-05	3.54032e-06	0.356214	0.0388615	0.00711754	0.00101366	8.14402e-05	2.54862e-06
24-1618	* 237	Turbidity 0 speckles 3	Turbidity 40 speckles 1	0.0574213	0.0957207	0.242237	0.0237958	0.0155412	0.0112335	0.0572823	0.0703518	0.0928106	0.0263441	0.00649553	0.00381697	0.101388	0.0806932	0.0526245	0.0458714	0.014272	0.00209962
25-1621	* 238	Turbidity 0 speckles 3	Turbidity 20 speckles 1	0.145229	0.496876	0.00596648	0.000130191	7.78984e-05	1.41034e-05	0.160756	0.00244355	0.00177846	0.000153214	6.4866e-05	4.4176e-06	0.178773	0.0051553	0.00197272	0.000410248	0.000189057	5.74373e-06
26-1606	* 239	Turbidity 0 speckles 3	Turbidity 0 speckles 2	0.124672	0.0133159	0.0025223	0.00455398	1.26396e-05	3.7321e-06	0.272073	0.11939	0.0391276	0.00906875	0.00019765	8.52902e-06	0.172778	0.191663	0.0466428	0.00369745	0.000260299	1.283e-05
27-1615	* 240	Turbidity 0 speckles 3	Turbidity 0 speckles 1	0.31944	0.198589	0.0586541	0.00228904	0.000890514	0.00118577	0.11383	0.0233503	0.0154401	0.00205748	0.000327949	8.27092e-05	0.230519	0.0244415	0.00543951	0.0028162	0.000589181	5.76971e-05
1-1587	* 241	Turbidity 20 speckles 3	Turbidity 40 speckles 2	0.0384876	0.0427513	0.0846951	0.0418654	0.00524072	0.00515481	0.0504033	0.129253	0.14944	0.0549044	0.00832588	0.00342392	0.0700696	0.138448	0.101199	0.0577544	0.0159868	0.00259694
3-1589	* 242	Turbidity 20 speckles 3	Turbidity 0 speckles 1	0.286408	0.0243694	0.0329702	0.0134268	0.00131452	0.000320542	0.230332	0.0749117	0.0282575	0.0128583	0.00196922	0.000183754	0.152751	0.104088	0.0262031	0.00796793	0.00145323	0.00021487
5-1591	* 243	Turbidity 20 speckles 3	Turbidity 0 speckles 1	0.412079	0.0136016	0.0807023	0.024861	0.00419587	0.00563831	0.0961387	0.0749942	0.0339215	0.0195279	0.00251714	0.000502714	0.109997	0.0948436	0.0137706	0.0109447	0.00132817	0.000435927
6-1592	244	Turbidity 20 speckles 3	Turbidity 20 speckles 3	0.0322445	0.0215201	0.0283364	0.0479415	0.00223914	0.00141479	0.0600027	0.135502	0.132438	0.0714105	0.0107982	0.00219699	0.0517511	0.182944	0.145824	0.054955	0.0158789	0.0026028
7-1593	* 245	Turbidity 20 speckles 3	Turbidity 40 speckles 2	0.0212812	0.0607915	0.139449	0.0479263	0.0125053	0.0238217	0.0232941	0.11295	0.170092	0.0540922	0.0117431	0.00976187	0.0455065	0.081497	0.0824742	0.0677094	0.0291338	0.00597051
8-1594	246	Turbidity 20 speckles 3	Turbidity 20 speckles 3	0.0160595	0.00576475	0.0263556	0.0693595	0.00342241	0.00162303	0.0331018	0.116826	0.122216	0.107911	0.0164506	0.00357685	0.0242308	0.194886	0.158606	0.0769086	0.0186014	0.00410077
9-1243	* 247	Turbidity 20 speckles 3	Turbidity 60 speckles 2	0.00136517	0.00103793	0.0205089	0.133738	0.0181902	0.00919259	0.00352388	0.0586586	0.0838289	0.157387	0.0736293	0.0345877	0.00222857	0.0608708	0.12368	0.105604	0.0727399	0.0392281
10-1595	* 248	Turbidity 20 speckles 3	Turbidity 40 speckles 3	0.0251715	0.0147829	0.0884305	0.0762328	0.0249781	0.00347299	0.0580364	0.102856	0.0849744	0.0755439	0.0365647	0.00919368	0.0339788	0.119138	0.130014	0.0689202	0.0384502	0.00926124
11-1596	249	Turbidity 20 speckles 3	Turbidity 20 speckles 3	0.0621312	0.030675	0.0833343	0.0317397	0.00675328	0.00287833	0.0835429	0.0642802	0.0912847	0.0523419	0.0102685	0.00225535	0.0858489	0.194952	0.103848	0.0773677	0.0143983	0.00209976
12-1597	* 250	Turbidity 20 speckles 3	Turbidity 40 speckles 2	0.0420443	0.0423771	0.12241	0.0350751	0.00610696	0.00798162	0.0438322	0.101887	0.147989	0.0509329	0.00637989	0.00324207	0.0776618	0.14443	0.0847923	0.067729	0.0130835	0.00204548
14-1498	* 251	Turbidity 20 speckles 3	Turbidity 40 speckles 1	0.00747118	0.0055469	0.148866	0.0829325	0.0568748	0.023318	0.0114403	0.0561841	0.0892345	0.0922153	0.0386892	0.0259671	0.0118082	0.0793769	0.0867487	0.118991	0.0474432	0.0168922
15-1505	* 252	Turbidity 20 speckles 3	Turbidity 60 speckles 3	0.00296872	0.00185345	0.0396628	0.103539	0.0315197	0.0123451	0.00626809	0.0405715	0.0736116	0.137347	0.0733772	0.0301118	0.0042978	0.0791366	0.11801	0.142155	0.0711265	0.0320981
17-1499	* 253	Turbidity 20 speckles 3	Turbidity 60 speckles 3	0.00454213	0.00289789	0.0278026	0.0794957	0.00772251	0.0107623	0.00701786	0.0502888	0.120691	0.151088	0.0310252	0.0127311	0.00750646	0.133201	0.136318	0.163631	0.0399169	0.0133622
19-1497	254	Turbidity 20 speckles 3	Turbidity 20 speckles 3	0.0366397	0.0179425	0.142905	0.0436538	0.0142118	0.00731532	0.0446198	0.068947	0.105828	0.0654144	0.0123676	0.0047482	0.0550016	0.1672	0.0944985	0.0979275	0.017499	0.00327982
20-1337	* 255	Turbidity 20 speckles 3	Turbidity 20 speckles 2	0.0160825	0.00346812	0.0362288	0.110012	0.0104545	0.0003877	0.0705663	0.243401	0.0705302	0.0778829	0.0289745	0.0047223	0.0205524	0.110915	0.142577	0.0278623	0.0200183	0.00536406
21-1617	* 256	Turbidity 20 speckles 3	Turbidity 0 speckles 1	0.321442	0.0566518	0.0101373	0.0047917	0.000180345	8.31785e-05	0.250788	0.0605811	0.019546	0.00474928	0.000541492	3.82617e-05	0.192038	0.0599882	0.0152557	0.00257143	0.000560588	5.51508e-05
22-1616	* 257	Turbidity 20 speckles 3	Turbidity 20 speckles 1	0.0950516	0.240461	0.046595	0.0352181	0.00440502	0.0174194	0.0566781	0.12408	0.105871	0.0281838	0.0102372	0.00365313	0.0861621	0.0545597	0.0471877	0.0207812	0.0189436	0.00451261
23-1620	* 258	Turbidity 20 speckles 3	Turbidity 20 speckles 1	0.136781	0.260787	0.0112496	0.00389662	0.000262341	0.000169875	0.192304	0.0341358	0.0334206	0.00640485	0.00122279	0.000108872	0.200538	0.0691803	0.0377566	0.00871953	0.00288806	0.000174696
24-1618	* 259	Turbidity 20 speckles 3	Turbidity 60 speckles 3	0.00235403	0.00149237	0.0392618	0.0907233	0.0122606	0.0229377	0.00320945	0.0465801	0.123677	0.161445	0.0295024	0.0211614	0.00427344	0.1012	0.106492	0.177755	0.0392167	0.0164574
25-1621	260	Turbidity 20 speckles 3	Turbidity 20 speckles 3	0.0633237	0.0637695	0.0877688	0.0301893	0.00552913	0.00352602	0.0830206	0.0921044	0.110157	0.0415314	0.00804009	0.00233745	0.101885	0.143743	0.0930438	0.053509	0.0145215	0.00200057
26-1606	* 261	Turbidity 20 speckles 3	Turbidity 40 speckles 2	0.00964769	0.0257254	0.0246993	0.0707334	0.00402519	0.00841597	0.016483	0.120219	0.18071	0.0969694	0.0235952	0.00970499	0.0194651	0.100208	0.151964	0.0781889	0.0476143	0.0116326
1-1587	* 262	Turbidity 40 speckles 3	Turbidity 40 speckles 2	0.00390905	0.00437076	0.0261087	0.11665	0.00713211	0.00615384	0.00890181	0.148938	0.149049	0.126651	0.03074	0.0154662	0.00755726	0.0824811	0.139125	0.0688495	0.0426441	0.0152722
4-1590	* 263	Turbidity 40 speckles 3	Turbidity 80 speckles 2	0.00132571	0.000379897	0.0203722	0.129232	0.139798	0.0189667	0.00231967	0.0185775	0.0152161	0.0714247	0.221963	0.0730468	0.00069648	0.0145085	0.033089	0.0384481	0.0853636	0.115271
5-1591	* 264	Turbidity 40 speckles 3	Turbidity 40 speckles 1	0.0080027	0.00457828	0.156675	0.100412	0.130409	0.00760414	0.021678	0.0708847	0.0501356	0.067005	0.0693381	0.030476	0.0105104	0.0508756	0.0806147	0.0596163	0.0581107	0.0230733
6-1592	* 265	Turbidity 40 speckles 3	Turbidity 20 speckles 3	0.0341803	0.0229774	0.0231563	0.0403845	0.00128893	0.00124332	0.057317	0.133901	0.143663	0.0678144	0.00745576	0.00151692	0.0573331	0.200194	0.140755	0.0529824	0.012049	0.00178784
7-1593	266	Turbidity 40 speckles 3	Turbidity 40 speckles 3	0.00291086	0.00454291	0.0165846	0.120854	0.0101709	0.00572882	0.00830236	0.0983867	0.107033	0.126716	0.0657341	0.0233832	0.00503722	0.064051	0.153799	0.072899	0.080963	0.0329025
8-1594	* 267	Turbidity 40 speckles 3	Turbidity 20 speckles 1	0.0320296	0.128989	0.0576915	0.0406278	0.00867078	0.00992408	0.0472388	0.0814719	0.126306	0.0502163	0.0223251	0.00750655	0.0570558	0.0886559	0.116658	0.0659288	0.049897	0.00880643
9-1243	* 268	Turbidity 40 speckles 3	Turbidity 60 speckles 2	0.000398026	0.000385337	0.0261447	0.113571	0.0220939	0.0502624	0.000614891	0.0293413	0.0884903	0.169066	0.0498477	0.0625049	0.000795089	0.0411255	0.0738131	0.162891	0.063111	0.0455438
10-1595	* 269	Turbidity 40 speckles 3	Turbidity 60 speckles 3	0.00428561	0.00272438	0.029877	0.0841405	0.00988775	0.0111525	0.00697528	0.0491434	0.112569	0.150614	0.0362708	0.0148838	0.00692796	0.123695	0.134787	0.161889	0.0445147	0.015662
11-1596	* 270	Turbidity 40 speckles 3	Turbidity 60 speckles 3	0.00497075	0.0047549	0.130757	0.0614269	0.0325524	0.0614667	0.00477468	0.0340434	0.110608	0.100957	0.0236192	0.0242079	0.00904621	0.0854959	0.0730593	0.186097	0.0385621	0.0136011
12-1597	* 271	Turbidity 40 speckles 3	Turbidity 40 speckles 1	0.0298536	0.0325087	0.134361	0.061098	0.0217916	0.00669598	0.052054	0.121601	0.108795	0.0576266	0.0209942	0.00863406	0.0481391	0.098396	0.101563	0.05815	0.0310962	0.00664237
13-1508	* 272	Turbidity 40 speckles 3	Turbidity 20 speckles 3	0.0301429	0.00777313	0.0242394	0.0476671	0.00148586	0.000650774	0.0592189	0.143244	0.118923	0.0772467	0.00726096	0.00127747	0.0452449	0.235497	0.139413	0.0507867	0.0085379	0.00139067
17-1499	* 273	Turbidity 40 speckles 3	Turbidity 0 speckles 2	0.164259	0.0530295	0.0103798	0.00318945	7.74053e-05	1.19853e-05	0.319438	0.0912214	0.0244038	0.00362645	0.000221513	1.80802e-05	0.237976	0.0675032	0.0221839	0.00207764	0.000364523	1.82976e-05
19-1497	* 274	Turbidity 40 speckles 3	Turbidity 20 speckles 1	0.0310593	0.469246	0.0457355	0.0178675	0.00550005	0.00665274	0.0471372	0.0712847	0.0756073	0.0147357	0.010343	0.00430763	0.0641415	0.0277232	0.0524087	0.0178003	0.0336117	0.004838
20-1337	* 275	Turbidity 40 speckles 3	Turbidity 80 speckles 2	0.000475355	0.000790308	0.0149169	0.104066	0.120047	0.0438859	0.000808306	0.0198036	0.0148389	0.0395963	0.179447	0.127871	0.000344157	0.00426278	0.0191256	0.0176214	0.112738	0.179362
22-1616	* 276	Turbidity 40 speckles 3	Turbidity 60 speckles 3	0.000599604	0.00150105	0.0204905	0.0919254	0.0281857	0.0451359	0.00110338	0.0234604	0.068588	0.119163	0.0873518	0.0724665	0.00111556	0.02973	0.0792163	0.130206	0.12181	0.077952
23-1620	* 277	Turbidity 40 speckles 3	Turbidity 20 speckles 2	0.00862384	0.00673608	0.0356459	0.127492	0.0215977	0.00171835	0.0347794	0.167619	0.0772717	0.0871399	0.0665968	0.0155121	0.0122437	0.0687076	0.148801	0.0400064	0.0593916	0.0201166
24-1618	* 278	Turbidity 40 speckles 3	Turbidity 20 speckles 1	0.0623661	0.222137	0.00889681	0.0177717	0.000608395	0.000414222	0.141279	0.103813	0.0802983	0.0224696	0.00737546	0.000751792	0.102151	0.0858188	0.109233	0.0170055	0.0159854	0.001625
25-1621	* 279	Turbidity 40 speckles 3	Turbidity 60 speckles 3	0.00465674	0.00268131	0.0458381	0.0742653	0.0133508	0.0180007	0.0061927	0.0392143	0.110245	0.142849	0.0307728	0.0156041	0.00755396	0.127337	0.114996	0.193369	0.0393954	0.0136763
26-1606	* 280	Turbidity 40 speckles 3	Turbidity 40 speckles 1	0.00450823	0.00381209	0.185682	0.0545823	0.160431	0.0446731	0.0062407	0.0170959	0.0414596	0.0618593	0.0563717	0.0408478	0.00621305	0.043776	0.0513955	0.132466	0.0622165	0.02637
1-1587	* 281	Turbidity 60 speckles 3	Turbidity 20 speckles 2	0.0295687	0.0357418	0.0775426	0.062703	0.0109877	0.00387909	0.0583626	0.155597	0.121642	0.0602135	0.0193089	0.00642616	0.0491144	0.105352	0.119423	0.0487961	0.0294292	0.00591265
3-1589	* 282	Turbidity 60 speckles 3	Turbidity 40 speckles 1	0.0260645	0.0113075	0.315818	0.0389903	0.20001	0.108585	0.0129009	0.0170055	0.0268704	0.0294771	0.0318306	0.0213846	0.0156826	0.0306381	0.0190643	0.0540668	0.0265886	0.013715
5-1591	283	Turbidity 60 speckles 3	Turbidity 60 speckles 3	0.00415178	0.0021458	0.0798813	0.0716837	0.0317295	0.0301352	0.00513795	0.028029	0.0860734	0.127548	0.0366088	0.0229395	0.00639542	0.103365	0.0905024	0.213372	0.0434466	0.0168544
6-1592	284	Turbidity 60 speckles 3	Turbidity 60 speckles 3	0.00234473	0.00134152	0.0628884	0.0823416	0.0205929	0.0372729	0.00275147	0.0352884	0.109758	0.148296	0.0284295	0.0251986	0.00417806	0.0939905	0.0872788	0.204081	0.0376027	0.0163648
7-1593	* 285	Turbidity 60 speckles 3	Turbidity 60 speckles 2	0.00173819	0.00120349	0.0303339	0.116417	0.0182058	0.0151052	0.0033906	0.0520347	0.097878	0.161066	0.0530724	0.0308071	0.00294315	0.0751989	0.115256	0.137656	0.0587037	0.0289893
8-1594	* 286	Turbidity 60 speckles 3	Turbidity 20 speckles 2	0.0335636	0.0273147	0.0313281	0.102655	0.00640164	0.018213	0.0270818	0.16667	0.145713	0.0940275	0.0282146	0.00930502	0.0280048	0.096036	0.0921535	0.0479359	0.0325241	0.0128573
9-1243	* 287	Turbidity 60 speckles 3	Turbidity 100 speckles 1	0.0160871	0.0274722	0.108347	0.0798585	0.0323214	0.185287	0.00783075	0.0717667	0.114785	0.0664396	0.0290054	0.029527	0.015358	0.0429464	0.0430565	0.0632065	0.0437937	0.022912
10-1595	* 288	Turbidity 60 speckles 3	Turbidity 80 speckles 2	0.000729283	0.000594214	0.0104587	0.126041	0.0540587	0.00205278	0.00439382	0.033912	0.0223927	0.0809639	0.234166	0.0509311	0.000866196	0.0199711	0.0891776	0.0393426	0.133903	0.0960454
11-1596	289	Turbidity 60 speckles 3	Turbidity 60 speckles 3	0.00226353	0.00129273	0.0647906	0.0841912	0.0231581	0.0377089	0.00272621	0.0346693	0.105348	0.147151	0.0305497	0.027078	0.00398912	0.0900169	0.0862528	0.201741	0.0394647	0.017608
12-1597	* 290	Turbidity 60 speckles 3	Turbidity 80 speckles 1	0.000531863	0.0017839	0.082781	0.0399584	0.209406	0.12639	0.00075012	0.00641541	0.0217976	0.0369712	0.0745657	0.109231	0.000881659	0.00915866	0.0231925	0.0817078	0.102763	0.0717138
13-1508	* 291	Turbidity 60 speckles 3	Turbidity 80 speckles 2	0.000408979	0.00033232	0.0140319	0.13875	0.0684357	0.00431048	0.00206403	0.0328166	0.0251178	0.0886047	0.194459	0.0739299	0.000545498	0.0166814	0.0719335	0.0441035	0.120437	0.103038
14-1498	* 292	Turbidity 60 speckles 3	Turbidity 100 speckles 2	0.000224939	0.000556523	0.0254584	0.0902237	0.0512043	0.0801468	0.000394915	0.0165795	0.0500039	0.100093	0.0829273	0.120255	0.000444742	0.0159644	0.0480554	0.109933	0.11131	0.0962234
15-1505	* 293	Turbidity 60 speckles 3	Turbidity 80 speckles 3	0.000236338	0.000647902	0.0166334	0.104032	0.0319043	0.0516169	0.00048208	0.0229028	0.0589668	0.114037	0.0900606	0.105687	0.000476058	0.0179886	0.0613622	0.100207	0.121489	0.10127
17-1499	294	Turbidity 60 speckles 3	Turbidity 60 speckles 3	0.000300294	0.000677816	0.0369946	0.0777494	0.0461272	0.131762	0.000388174	0.0151525	0.06157	0.104488	0.0563043	0.100892	0.000622667	0.0208439	0.0458675	0.14673	0.0866366	0.0668935
19-1497	295	Turbidity 60 speckles 3	Turbidity 60 speckles 3	0.00437993	0.00205408	0.111494	0.0579978	0.0357063	0.0450609	0.0043149	0.021337	0.0823146	0.114265	0.0270904	0.0209763	0.00684532	0.104133	0.07323	0.241643	0.0343372	0.0128201
20-1337	296	Turbidity 60 speckles 3	Turbidity 60 speckles 3	0.0167471	0.0326782	0.096676	0.0595528	0.0273299	0.0204341	0.0241683	0.0570801	0.108395	0.0755132	0.0384512	0.0170735	0.0272259	0.0917176	0.112201	0.114328	0.0642205	0.0162074
23-1620	* 297	Turbidity 60 speckles 3	Turbidity 60 speckles 2	0.000317502	0.000878301	0.0161417	0.10486	0.0199801	0.0548556	0.000568622	0.028184	0.0815335	0.133524	0.0707985	0.0830806	0.00067582	0.0251464	0.073326	0.119568	0.107465	0.0790961
25-1621	298	Turbidity 60 speckles 3	Turbidity 60 speckles 3	0.000962606	0.00106916	0.0213975	0.0734062	0.0420766	0.0262665	0.00186669	0.0118083	0.0414258	0.116123	0.119259	0.0528407	0.00134432	0.0413026	0.0827569	0.177623	0.118611	0.0698613
30-1598	* 299	Turbidity 60 speckles 3	Turbidity 40 speckles 1	0.0320046	0.0155318	0.172803	0.0508221	0.0266301	0.00807752	0.0443911	0.065747	0.0898146	0.0655591	0.0184616	0.00708799	0.0454651	0.140356	0.0927986	0.0963073	0.0232145	0.00492775
1-1587	300	Turbidity 80 speckles 3	Turbidity 80 speckles 3	0.000398081	0.00181144	0.0356434	0.0775949	0.0737897	0.0815783	0.000737588	0.0188312	0.0461375	0.0688528	0.091268	0.12385	0.000783599	0.0125937	0.044819	0.0798249	0.138285	0.103201
3-1589	* 301	Turbidity 80 speckles 3	Turbidity 20 speckles 2	0.0460728	0.0614555	0.0862609	0.0932961	0.0351259	0.0325687	0.0405157	0.126277	0.0892408	0.0560854	0.0493413	0.0188174	0.0347747	0.0518271	0.0646266	0.0367395	0.054158	0.0228163
5-1591	* 302	Turbidity 80 speckles 3	Turbidity 100 speckles 2	0.000115163	0.000280331	0.0234056	0.0774736	0.103559	0.0625668	0.000255544	0.00994026	0.0243065	0.0656309	0.11139	0.161537	0.000206173	0.00760888	0.030376	0.0696734	0.120908	0.130766
6-1592	* 303	Turbidity 80 speckles 3	Turbidity 100 speckles 3	2.09835e-05	1.64092e-05	0.00389689	0.0516531	0.119018	0.0792486	2.88432e-05	0.00158175	0.00362049	0.0319175	0.169734	0.184288	1.37338e-05	0.00136598	0.00608163	0.0231072	0.0759327	0.248474
9-1243	304	Turbidity 80 speckles 3	Turbidity 80 speckles 3	0.000624381	0.00352633	0.0146328	0.103836	0.0162879	0.03629	0.00133591	0.0459552	0.0943671	0.107674	0.0804019	0.0714478	0.00136298	0.0238287	0.0902181	0.0817377	0.141755	0.0847186
10-1595	305	Turbidity 80 speckles 3	Turbidity 80 speckles 3	0.000807269	0.0083101	0.0207196	0.0869547	0.0367859	0.0341133	0.00207615	0.0416299	0.0618043	0.0620859	0.110478	0.0918707	0.00166027	0.0131977	0.0691087	0.048819	0.195401	0.114178
13-1508	* 306	Turbidity 80 speckles 3	Turbidity 20 speckles 3	0.00893488	0.00258172	0.125587	0.0838275	0.0262191	0.0113755	0.0130164	0.0708329	0.104898	0.114322	0.0216782	0.0125814	0.0138029	0.134942	0.0966098	0.127947	0.0233608	0.00748189
14-1498	307	Turbidity 80 speckles 3	Turbidity 80 speckles 3	0.000501659	0.00124907	0.0208374	0.091378	0.0372779	0.0434647	0.000998098	0.020689	0.0564006	0.108269	0.100798	0.0836222	0.000902948	0.0242873	0.0711005	0.116969	0.130954	0.0903014
15-1505	* 308	Turbidity 80 speckles 3	Turbidity 100 speckles 1	0.000442415	0.00182675	0.0524096	0.0661379	0.0874788	0.128507	0.000652561	0.0151018	0.0464824	0.0649809	0.07115	0.119307	0.000883578	0.0133659	0.0382047	0.0952361	0.115136	0.0826967
17-1499	* 309	Turbidity 80 speckles 3	Turbidity 80 speckles 1	4.9109e-05	3.89496e-05	0.0605251	0.0230428	0.381561	0.150037	5.97591e-05	0.000991482	0.00554855	0.0252956	0.0486608	0.124311	7.0863e-05	0.00341761	0.00659801	0.0754759	0.0411561	0.0531598
19-1497	* 310	Turbidity 80 speckles 3	Turbidity 40 speckles 1	0.0229645	0.0223252	0.245553	0.0604549	0.0706369	0.0111321	0.0402881	0.0790436	0.0720306	0.0482112	0.0297206	0.0151046	0.0340193	0.0672889	0.0739831	0.0594434	0.0380204	0.00977908
20-1337	* 311	Turbidity 80 speckles 3	Turbidity 40 speckles 3	0.00160177	0.00242693	0.00357868	0.0822451	0.00646847	0.00268835	0.0058156	0.0258792	0.0487255	0.126251	0.147995	0.0198807	0.00210635	0.0569153	0.171853	0.0965482	0.137945	0.0610758
23-1620	312	Turbidity 80 speckles 3	Turbidity 80 speckles 3	0.000206551	0.00113332	0.0137052	0.0861369	0.0619622	0.025414	0.000670163	0.0201294	0.0284674	0.0553002	0.147761	0.131315	0.00037792	0.00694105	0.0434121	0.0395169	0.178594	0.158956
25-1621	* 313	Turbidity 80 speckles 3	Turbidity 80 speckles 2	0.00341721	0.0174895	0.0107981	0.0595706	0.0452077	0.054257	0.00410555	0.0147492	0.024123	0.0403129	0.208012	0.060564	0.00230606	0.0108344	0.0390151	0.0359556	0.205809	0.163473
30-1598	* 314	Turbidity 80 speckles 3	Turbidity 100 speckles 3	1.95057e-05	5.61263e-05	0.00600838	0.0528201	0.152172	0.0106552	0.000100912	0.00420692	0.00459491	0.0232834	0.19137	0.18176	2.8749e-05	0.0012543	0.0124268	0.0146148	0.127823	0.216805
1-1587	* 315	Turbidity 100 speckles 3	Turbidity 100 speckles 1	0.000178594	0.000240348	0.0114892	0.0616924	0.0656835	0.247851	0.000132513	0.00462681	0.0160631	0.0561899	0.101908	0.127935	0.000142433	0.00566525	0.014051	0.0578844	0.0820878	0.146178
6-1592	* 316	Turbidity 100 speckles 3	Turbidity 80 speckles 3	0.000266691	0.000653322	0.0198922	0.0814758	0.0782865	0.0352328	0.000670638	0.0128801	0.0284679	0.0737164	0.140589	0.116639	0.000434648	0.0120198	0.0466674	0.0769769	0.147704	0.127427
8-1594	317	Turbidity 100 speckles 3	Turbidity 100 speckles 3	2.903e-05	0.000107725	0.00526618	0.0472201	0.100538	0.0175849	0.000115434	0.00336296	0.00633302	0.0300341	0.196447	0.163005	4.33904e-05	0.00201292	0.0166619	0.0261918	0.157536	0.227511
9-1243	* 318	Turbidity 100 speckles 3	Turbidity 100 speckles 1	0.000115657	0.000139713	0.0145433	0.0432533	0.113388	0.30139	7.98585e-05	0.00240214	0.00910941	0.0364426	0.0880606	0.136612	8.75908e-05	0.00334033	0.00803224	0.0463943	0.0657571	0.130852
11-1596	* 319	Turbidity 100 speckles 3	Turbidity 80 speckles 1	3.4351e-05	8.16777e-05	0.0162623	0.0487736	0.22471	0.034325	0.000106909	0.00372465	0.00672684	0.0279869	0.133831	0.194092	5.32805e-05	0.00204671	0.0122853	0.0282866	0.106892	0.15978
14-1498	320	Turbidity 100 speckles 3	Turbidity 100 speckles 3	7.28221e-06	2.66105e-05	0.00498297	0.0347644	0.165734	0.0229316	2.91027e-05	0.00164594	0.00305194	0.0178226	0.154517	0.224118	1.13147e-05	0.000711368	0.0070829	0.0155052	0.113774	0.233285
15-1505	* 321	Turbidity 100 speckles 3	Turbidity 100 speckles 2	0.000101404	0.000222769	0.033142	0.0621606	0.153765	0.0898769	0.000193669	0.00665718	0.0190691	0.0532935	0.0948897	0.170045	0.000178192	0.00624722	0.022008	0.0707145	0.102486	0.114949
17-1499	* 322	Turbidity 100 speckles 3	Turbidity 80 speckles 3	0.000578519	0.00533594	0.0309739	0.0714544	0.0818612	0.0481075	0.00142108	0.0243408	0.038563	0.0458013	0.117594	0.120841	0.00111745	0.00854297	0.0447535	0.0443389	0.188313	0.126061
20-1337	323	Turbidity 100 speckles 3	Turbidity 100 speckles 3	6.73864e-05	6.5347e-05	0.00155935	0.0808761	0.0323349	0.0211716	0.00013451	0.00474368	0.00749329	0.0553289	0.256165	0.1042	4.26036e-05	0.00349684	0.0182616	0.025412	0.117445	0.271202
23-1620	* 324	Turbidity 100 speckles 3	Turbidity 100 speckles 1	0.000126587	0.000312469	0.015413	0.0417133	0.0855805	0.378334	8.30339e-05	0.00363196	0.0118731	0.0302103	0.0665195	0.136593	0.000112872	0.002666	0.00754944	0.0336505	0.0655093	0.120121
25-1621	* 325	Turbidity 100 speckles 3	Turbidity 100 speckles 2	0.000115079	0.000309835	0.0155215	0.0899857	0.0714893	0.0401628	0.000304508	0.0132908	0.0271044	0.0730986	0.12807	0.150297	0.000207591	0.00808961	0.037764	0.0618516	0.136449	0.145888
30-1598	* 326	Turbidity 100 speckles 3	Turbidity 60 speckles 2	0.000240738	0.000359811	0.00895191	0.111086	0.0176792	0.024414	0.000555461	0.021065	0.0575973	0.153137	0.0996158	0.0714681	0.000433728	0.0275986	0.0824568	0.124451	0.109912	0.0889772
