# Supplementary material for: Visual Detection of Speckles in the Fish Xenotoca variata by the Predatory Snake Thamnophis melanogaster in Water of Different Turbidity
Source: PLoS One. 2015 Jun 10;10(6):e0129429. doi: 10.1371/journal.pone.0129429 (PMC4465328; doi:10.1371/journal.pone.0129429)
Supplement: S5 Table — Values of the behavioral response of T. melanogaster on male fish X. variata with three speckles categories (few, median, and many) and water turbidity (0–100%). (XLSX) [file pone.0129429.s006.xlsx]

## Sheet: Hoja1
	Turbidity 0 Few	Turbidity 20 Few	Turbidity 40 Few	Turbidity 60 Few	Turbidity 80 Few	Turbidity 100 Few	Turbidity 0 Median	Turbidity 20 Median	Turbidity 40 Median	Turbidity 60 Median	Turbidity 80 Median	Turbidity 100 Median	Turbidity 0 Many	Turbidity 20 Many	Turbidity 40 Many	Turbidity 60 Many	Turbidity 80 Many	Turbidity 100 Many
Turbidity 0 Few		2.48345	7.70314	12.3657	18.7678	14.5883	0.773977	5.30232	7.32951	11.5155	14.0638	19.2281	0.476346	4.8995	8.26723	12.6676	14.9858	19.0331
Turbidity 20 Few	0.0232375		7.33537	12.0291	16.8683	12.7842	2.41155	5.58342	6.84156	11.5533	12.652	16.7837	1.71856	6.59909	7.87919	12.1705	12.3534	16.5918
Turbidity 40 Few	1.0194e-07	2.4563e-07		3.11517	4.08316	4.09741	6.89846	3.28233	2.11928	3.04699	4.33924	5.74835	6.41263	2.85715	2.76787	2.46961	4.08157	6.55459
Turbidity 60 Few	1.85408e-12	4.00589e-12	0.00562311		2.8094	3.13292	10.1816	2.7948	1.57141	0.222957	0.862698	2.24249	11.0855	3.08261	1.05822	0.828686	0.936029	2.16881
Turbidity 80 Few	1.43751e-18	8.32276e-17	0.000589681	0.0112553		1.57867	16.7639	9.0326	6.51544	3.52958	1.15888	0.936804	17.4797	9.06472	5.73098	3.17126	1.50331	1.38094
Turbidity 100 Few	1.23607e-14	7.14461e-13	0.000570161	0.0053993	0.152891		14.5037	7.93881	5.12439	3.27049	2.10428	1.27472	13.898	7.52093	5.54131	2.68795	2.11355	1.71958
Turbidity 0 Median	0.590881	0.0271991	6.99728e-07	2.8948e-10	1.04311e-16	1.49209e-14		3.45108	5.77842	9.57062	11.9983	17.1168	0.492824	3.6816	5.94747	10.8559	12.5657	16.808
Turbidity 20 Median	3.2278e-05	1.6447e-05	0.00383047	0.0116309	4.32072e-09	5.80795e-08	0.0025926		0.81709	2.66797	5.23142	8.42084	4.04471	0.987676	0.996687	3.84809	5.13208	8.30599
Turbidity 40 Median	2.49103e-07	8.02049e-07	0.0509913	0.155048	1.75425e-06	4.94335e-05	1.02988e-05	0.557311		1.12118	3.68153	5.78564	5.68514	0.768625	0.391793	1.42361	3.20648	5.93885
Turbidity 60 Median	1.30532e-11	1.19632e-11	0.00657073	0.9692	0.00216033	0.00393639	1.21412e-09	0.0154484	0.349758		1.33941	2.67566	10.112	2.23714	0.747675	0.341551	1.32037	2.69498
Turbidity 80 Median	3.98444e-14	9.65157e-13	0.000321602	0.522677	0.32832	0.0526334	4.29927e-12	3.82557e-05	0.00151564	0.23929		0.627377	13.1187	5.58991	2.68886	1.69629	0.22228	0.380579
Turbidity 100 Median	5.45409e-19	9.99402e-17	1.107e-05	0.0392165	0.468745	0.268654	4.86643e-17	1.84307e-08	1.01218e-05	0.0151861	0.70835		17.7439	8.69143	5.00562	2.65047	0.786453	0.168188
Turbidity 0 Many	0.825786	0.116226	2.24541e-06	3.52772e-11	2.22977e-17	5.77685e-14	0.813604	0.000645708	1.28841e-05	3.407e-10	3.34533e-13	1.26618e-17		3.77715	6.61248	10.8833	13.4093	17.7858
Turbidity 20 Many	8.46591e-05	1.43511e-06	0.0101074	0.00605767	4.00473e-09	1.57571e-07	0.0015154	0.433638	0.595096	0.0396689	1.61926e-05	9.69401e-09	0.00121164		0.982069	2.67575	5.62489	8.76097
Turbidity 40 Many	2.65583e-08	6.69573e-08	0.012356	0.387781	1.15413e-05	1.81958e-05	6.86257e-06	0.427594	0.884105	0.611681	0.0147454	6.56855e-05	1.38971e-06	0.437426		1.23743	2.38129	4.90254
Turbidity 60 Many	9.31597e-13	2.89771e-12	0.0239542	0.548413	0.00494512	0.0147753	6.01038e-11	0.00102585	0.205079	0.914491	0.121476	0.0160623	5.63873e-11	0.015183	0.286848		1.4556	2.96753
Turbidity 80 Many	5.11615e-15	1.90709e-12	0.000591902	0.469293	0.176603	0.0516119	1.1749e-12	4.85327e-05	0.00456097	0.247646	0.969434	0.581094	1.73425e-13	1.48889e-05	0.0290529	0.193209		0.65899
Turbidity 100 Many	8.21692e-19	1.51479e-16	1.59688e-06	0.0459042	0.221865	0.115991	9.4821e-17	2.42184e-08	7.00604e-06	0.0145453	0.891202	0.985073	1.15779e-17	8.22022e-09	8.4045e-05	0.00787289	0.682874
