# Supplementary material for: Visual Detection of Speckles in the Fish Xenotoca variata by the Predatory Snake Thamnophis melanogaster in Water of Different Turbidity
Source: PLoS One. 2015 Jun 10;10(6):e0129429. doi: 10.1371/journal.pone.0129429 (PMC4465328; doi:10.1371/journal.pone.0129429)
Supplement: S6 Table — The predatory behavior of T. melanogaster over male fish X. variata was registered under 18 treatments, depending of three categories of number of lateral iridescent specks (few, median, many) and water turbidity (100, 80, 60, 40, 20 and 0%). (XLSX) [file pone.0129429.s007.xlsx]

## Sheet: Hoja1
	Number of Correct Classifications by Treatment
	Percent	Turbidity 0 Few	Turbidity 20 Few	Turbidity 40 Few	Turbidity 60 Few	Turbidity 80 Few	Turbidity 100 Few	Turbidity 0 Median	Turbidity 20 Median	Turbidity 40 Median	Turbidity 60 Median	Turbidity 80 Median	Turbidity 100 Median	Turbidity 0 Many	Turbidity 20 Many	Turbidity 40 Many	Turbidity 60 Many	Turbidity 80 Many	Turbidity 100 Many	All
Turbidity 0 Few	34.7826	8	3	3	0	0	0	2	2	1	0	0	0	2	2	0	0	0	0	23
Turbidity 20 Few	54.5455	3	12	2	0	0	0	0	0	1	0	1	0	1	1	0	1	0	0	22
Turbidity 40 Few	27.2727	3	2	6	0	2	2	0	0	0	0	0	0	1	2	0	3	1	0	22
Turbidity 60 Few	5.26316	0	1	3	1	2	1	0	2	0	4	1	0	0	0	1	1	1	1	19
Turbidity 80 Few	17.6471	0	0	3	0	3	4	0	1	0	0	2	0	0	0	0	1	1	2	17
Turbidity 100 Few	60	0	0	0	0	1	6	0	0	0	0	0	0	0	0	0	1	2	0	10
Turbidity 0 Median	19.0476	4	5	1	0	0	1	4	1	0	0	0	0	2	2	0	0	1	0	21
Turbidity 20 Median	13.0435	1	2	1	1	0	1	2	3	4	0	0	0	1	5	1	0	1	0	23
Turbidity 40 Median	14.2857	1	2	1	1	0	1	1	4	3	2	1	0	0	2	0	2	0	0	21
Turbidity 60 Median	11.7647	0	0	0	1	2	0	0	0	1	2	1	2	0	3	2	2	1	0	17
Turbidity 80 Median	25	0	0	0	0	2	0	0	1	0	0	3	1	0	0	0	1	2	2	12
Turbidity 100 Median	25	0	0	0	0	1	3	0	0	0	0	2	3	0	0	0	1	1	1	12
Turbidity 0 Many	23.8095	3	4	2	0	0	0	3	2	1	1	0	0	5	0	0	0	0	0	21
Turbidity 20 Many	23.8095	3	2	1	0	0	0	0	1	4	1	0	0	0	5	1	3	0	0	21
Turbidity 40 Many	5.26316	0	3	3	0	0	0	1	1	1	1	2	0	0	2	1	4	0	0	19
Turbidity 60 Many	36.8421	0	0	2	0	1	1	0	2	0	2	2	1	0	0	0	7	1	0	19
Turbidity 80 Many	33.3333	0	0	1	0	1	1	0	1	0	0	1	1	0	1	1	0	5	2	15
Turbidity 100 Many	25	0	0	0	0	1	3	0	0	0	1	0	2	0	0	0	0	2	3	12
Total	24.5399	26	36	29	4	16	24	13	21	16	14	16	10	12	25	7	27	19	11
	Percent of Correct Classifications by Treatment
	Percent	Turbidity 0 Few	Turbidity 20 Few	Turbidity 40 Few	Turbidity 60 Few	Turbidity 80 Few	Turbidity 100 Few	Turbidity 0 Median	Turbidity 20 Median	Turbidity 40 Median	Turbidity 60 Median	Turbidity 80 Median	Turbidity 100 Median	Turbidity 0 Many	Turbidity 20 Many	Turbidity 40 Many	Turbidity 60 Many	Turbidity 80 Many	Turbidity 100 Many	All
Turbidity 0 Few	34.7826	34.7826	13.0435	13.0435	0	0	0	8.69565	8.69565	4.34783	0	0	0	8.69565	8.69565	0	0	0	0	100
Turbidity 20 Few	54.5455	13.6364	54.5455	9.09091	0	0	0	0	0	4.54545	0	4.54545	0	4.54545	4.54545	0	4.54545	0	0	100
Turbidity 40 Few	27.2727	13.6364	9.09091	27.2727	0	9.09091	9.09091	0	0	0	0	0	0	4.54545	9.09091	0	13.6364	4.54545	0	100
Turbidity 60 Few	5.26316	0	5.26316	15.7895	5.26316	10.5263	5.26316	0	10.5263	0	21.0526	5.26316	0	0	0	5.26316	5.26316	5.26316	5.26316	100
Turbidity 80 Few	17.6471	0	0	17.6471	0	17.6471	23.5294	0	5.88235	0	0	11.7647	0	0	0	0	5.88235	5.88235	11.7647	100
Turbidity 100 Few	60	0	0	0	0	10	60	0	0	0	0	0	0	0	0	0	10	20	0	100
Turbidity 0 Median	19.0476	19.0476	23.8095	4.7619	0	0	4.7619	19.0476	4.7619	0	0	0	0	9.52381	9.52381	0	0	4.7619	0	100
Turbidity 20 Median	13.0435	4.34783	8.69565	4.34783	4.34783	0	4.34783	8.69565	13.0435	17.3913	0	0	0	4.34783	21.7391	4.34783	0	4.34783	0	100
Turbidity 40 Median	14.2857	4.7619	9.52381	4.7619	4.7619	0	4.7619	4.7619	19.0476	14.2857	9.52381	4.7619	0	0	9.52381	0	9.52381	0	0	100
Turbidity 60 Median	11.7647	0	0	0	5.88235	11.7647	0	0	0	5.88235	11.7647	5.88235	11.7647	0	17.6471	11.7647	11.7647	5.88235	0	100
Turbidity 80 Median	25	0	0	0	0	16.6667	0	0	8.33333	0	0	25	8.33333	0	0	0	8.33333	16.6667	16.6667	100
Turbidity 100 Median	25	0	0	0	0	8.33333	25	0	0	0	0	16.6667	25	0	0	0	8.33333	8.33333	8.33333	100
Turbidity 0 Many	23.8095	14.2857	19.0476	9.52381	0	0	0	14.2857	9.52381	4.7619	4.7619	0	0	23.8095	0	0	0	0	0	100
Turbidity 20 Many	23.8095	14.2857	9.52381	4.7619	0	0	0	0	4.7619	19.0476	4.7619	0	0	0	23.8095	4.7619	14.2857	0	0	100
Turbidity 40 Many	5.26316	0	15.7895	15.7895	0	0	0	5.26316	5.26316	5.26316	5.26316	10.5263	0	0	10.5263	5.26316	21.0526	0	0	100
Turbidity 60 Many	36.8421	0	0	10.5263	0	5.26316	5.26316	0	10.5263	0	10.5263	10.5263	5.26316	0	0	0	36.8421	5.26316	0	100
Turbidity 80 Many	33.3333	0	0	6.66667	0	6.66667	6.66667	0	6.66667	0	0	6.66667	6.66667	0	6.66667	6.66667	0	33.3333	13.3333	100
Turbidity 100 Many	25	0	0	0	0	8.33333	25	0	0	0	8.33333	0	16.6667	0	0	0	0	16.6667	25	100
	Number of Correct Classifications by Group									Percent of Correct Classifications by Group
	Group 1	Group 2	Group 3	Group 4	Group 5	Group 6	n			Group 1	Group 2	Group 3	Group 4	Group 5	Group 6	total
Group 1	33	4	17	0	9	2	65		Group 1	50.7692	6.15385	26.1538	0	13.8462	3.07692	100
Group 2	3	5	3	1	9	0	21		Group 2	14.2857	23.8095	14.2857	4.7619	42.8571	0	100
Group 3	8	6	17	1	10	3	45		Group 3	17.7778	13.3333	37.7778	2.22222	22.2222	6.66667	100
Group 4	1	2	4	1	9	2	19		Group 4	5.26316	10.5263	21.0526	5.26316	47.3684	10.5263	100
Group 5	6	7	13	3	44	25	98		Group 5	6.12245	7.14286	13.2653	3.06122	44.898	25.5102	100
Group 6	0	1	3	1	9	64	78		Group 6	0	1.28205	3.84615	1.28205	11.5385	82.0513	100
Group 1	Turbidity 0 Few
	Turbidity 0 Median
	Turbidity 0 Many
Group 2	Turbidity 20 Few
	Turbidity 20 Median
Group 3	Turbidity 20 Many
Group 4	Turbidity 40 Many
Group 5	Turbidity 40 Few
	Turbidity 60 Few
	Turbidity 40 Median
	Turbidity 60 Median
	Turbidity 60 Many
Group 6	Turbidity 80 Few
	Turbidity 100 Few
	Turbidity 80 Median
	Turbidity 100 Median
	Turbidity 80 Many
	Turbidity 100 Many
